# Supplementary material for: Health Service Utilization among Syrian Refugees with Chronic Health Conditions in Jordan
Source: PLoS One. 2016 Apr 13;11(4):e0150088. doi: 10.1371/journal.pone.0150088 (PMC4830531; doi:10.1371/journal.pone.0150088)
Supplement: S1 Data — (XLS) [file pone.0150088.s001.xls]

## Sheet: Sheet1
cluster	governorate	region	anyNCD	NCD	anyALLNCD	ALLNCDHowMany0to17	ALLNCDHowMany18to39	ALLNCDHowMany40to59	ALLNCDHowMany60plus	ALLNCDMDVisit	ALLNCDHealthcareLocation	ALLNCDHealthcarePay	ALLNCDNoHealthcareReason	ALLNCDMedPrescribe	ALLNCDMedCurrent	ALLNCDMedStopped	ALLNCDMedStoppedReason	ALLNCDMedStoppedReasonOther	ALLNCDCareReceivedYN	ALLNCDsector	ALLNCDHowManysector1	ALLNCDHowManysector2	ALLNCDHowManysector3	ALLNCDCareSoughtYN	ALLNCDPublicSectorYN	ALLNCDPrivateSectorYN	ALLNCDCharitySectorYN	ALLNCDHealthcarePayYN	ALLNCDMedAny	ALLNCDMedStoppedYN	crowdingYN	HHNCDHowMany	HHMultipleNCD	validReg	expquart	HH_HeadEducation2	YearArriveHostCountry2	uniqueID2
37	Jarash	North	1	HT	1	0	0	0	1	3	5	0		1	1	0			Yes	Public	1	0	0	1	1	0	0	0	1	0	0	1	0	1	3		2011-2012	37.04
97	Madaba	Central	1	HT	0																0	0	0	1	0	0	0				0		1	1	1		2013-2014	97.052
31	Amman	Central	1	HT	0																0	0	0	1	0	0	0				0		1	1	2		2013-2014	31.001
42	Amman	Central	1	HT	1	0	0	1	0	1	1	0		1	1	0			Yes	Public	1	0	0	1	1	0	0	0	1	0	0	1	0	1	3		2013-2014	42.041
40	Amman	Central	1	HT	0																0	0	0	1	0	0	0				0		1	1	3		2013-2014	40.001
33	Irbid	North	1	HT	1	0	0	1	1	1	5	0		1	1	0			Yes	Public	1	0	0	1	1	0	0	0	1	0	0	2	1	1	2		2011-2012	33.003
79	Irbid	North	1	HT	1	0	0	0	1	2	4	15		1	8	0			Yes	Private	0	2	0	1	0	1	0	1	1	0	0	1	0	0	4		2013-2014	79.021
46	Amman	Central	0	HT	0																0	0	0	1	0	0	0				0		1	1	2		2013-2014	46.05
116	Mafraq	North	1	HT	1	0	0	0	1	1	10	0		1	1	0			Yes	Charity	0	0	3	1	0	0	1	0	1	0	0	1	0	1	2		2013-2014	116.041
125	Zarqa	Central	1	HT	0																0	0	0	1	0	0	0				0		1	1	2		2013-2014	125.001
43	Amman	Central	1	HT	1	0	1	0	0	4	4	10		1	1	2	2		Yes	Private	0	2	0	1	0	1	0	1	1	1	0	1	0	1	2		2013-2014	43.021
108	Irbid	North	1	HT	1	0	0	1	0	2	2	10		1	1	0			Yes	Public	1	0	0	1	1	0	0	1	1	0	0	1	0	0	3		2011-2012	108.021
52	Irbid	North	0	HT	0																0	0	0	1	0	0	0				1		1	1	4		2013-2014	52.011
29	Zarqa	Central	1	HT	1	0	0	1	0	1	1	0		1	1	2	2		Yes	Public	1	0	0	1	1	0	0	0	1	1	0	1	0	1	3	Secondary or higher	2011-2012	29.054
2	Amman	Central	1	HT	0																0	0	0	1	0	0	0				0		1	1	2		2011-2012	2.001
72	Irbid	North	0	HT	0																0	0	0	1	0	0	0				0		1	1	4		2013-2014	72.001
122	Mafraq	North	0	HT	0																0	0	0	1	0	0	0				0		1	1	1		2011-2012	122.093
118	Irbid	North	0	HT	0																0	0	0	1	0	0	0				0		1	1	3		2013-2014	118.034
78	Irbid	North	0	HT	0																0	0	0	1	0	0	0				0		1	1	1		2013-2014	78.06
119	Amman	Central	1	HT	1	0	0	1	0	2	10	0		1	1	0			Yes	Charity	0	0	3	1	0	0	1	0	1	0	0	1	0	1	3		2013-2014	119.011
51	Irbid	North	0	HT	0																0	0	0	1	0	0	0				0		1	1	1		2011-2012	51.063
87	Zarqa	Central	0	HT	0																0	0	0	1	0	0	0				0		1	1	1		2013-2014	87.041
59	Amman	Central	0	HT	0																0	0	0	1	0	0	0				0		1	1	1		2013-2014	59.02
78	Irbid	North	0	HT	0																0	0	0	1	0	0	0				1		1	1	2		2013-2014	78.016
19	Balqa	Central	0	HT	0																0	0	0	1	0	0	0				1		1	1	3		2011-2012	19.052
110	Balqa	Central	1	HT	1	0	1	0	0	1	2	0		1	1	0			Yes	Public	1	0	0	1	1	0	0	0	1	0	0	1	0	1	4	Preparatory	2013-2014	110.051
113	Mafraq	North	1	HT	1	0	0	0	1	1	10	0		1	1	0			Yes	Charity	0	0	3	1	0	0	1	0	1	0	0	1	0	1	2	Secondary or higher	2013-2014	113.05
65	Irbid	North	1	HT	1	0	0	1	1	3	6	3000		1	0	2	8	Fearing from habituat on taking medication	Yes	Private	0	2	0	1	0	1	0	1	1	1	0	2	1	1	4	None	2013-2014	65.06
68	Irbid	North	1	HT	1	0	0	1	0	2	1	0		1	1	0			Yes	Public	1	0	0	1	1	0	0	0	1	0	0	1	0	0	3		2013-2014	68.05
117	Mafraq	North	0	HT	0																0	0	0	1	0	0	0				0		1	1	4		2011-2012	117.043
105	Irbid	North	0	HT	0																0	0	0	1	0	0	0				0		1	1	1		2013-2014	105.011
31	Amman	Central	1	HT	0																0	0	0	1	0	0	0				0		1	1	2		2013-2014	31.01
40	Amman	Central	0	HT	0																0	0	0	1	0	0	0				0		1	1	1		2011-2012	40.063
124	Zarqa	Central	1	HT	1	0	1	0	0	6			1	1	0	2	2		No		0	0	0	0					1	1	1	1	0	1	1		2013-2014	124.011
69	Irbid	North	0	HT	0																0	0	0	1	0	0	0				0		1	1	4		2013-2014	69.011
18	Ma'an	South	0	HT	0																0	0	0	1	0	0	0				0		1	1	3		2011-2012	18.091
100	Irbid	North	1	HT	0																0	0	0	1	0	0	0				1		1	1	3		2011-2012	100.061
42	Amman	Central	0	HT	0																0	0	0	1	0	0	0				0		1	1	2		2013-2014	42.001
74	Irbid	North	0	HT	0																0	0	0	1	0	0	0				0		1	1	1		2011-2012	74.043
93	Irbid	North	0	HT	0																0	0	0	1	0	0	0				0		1	1	2		2011-2012	93.002
68	Irbid	North	0	HT	0																0	0	0	1	0	0	0				0		1	1	3		2011-2012	68.07
40	Amman	Central	0	HT	0																0	0	0	1	0	0	0				0		1	1	3		2011-2012	40.042
5	Amman	Central	0	HT	0																0	0	0	1	0	0	0				0		1	1	2		2013-2014	5.012
3	Amman	Central	0	HT	0																0	0	0	1	0	0	0				0		1	1	1		2013-2014	3.05
93	Irbid	North	1	HT	1	0	0	1	0	1	5	0		1	1	0			Yes	Public	1	0	0	1	1	0	0	0	1	0	0	1	0	1	1		2011-2012	93.021
27	Mafraq	North	0	HT	0																0	0	0	1	0	0	0				1		1	1	2		2011-2012	27.012
105	Irbid	North	1	HT	0																0	0	0	1	0	0	0				1		1	1	2		2013-2014	105.051
90	Zarqa	Central	1	HT	1	0	0	1	0	1	3	0		1	1	0			Yes	Private	0	2	0	1	0	1	0	0	1	0	0	1	0	1	3		2013-2014	90.001
51	Irbid	North	0	HT	0																0	0	0	1	0	0	0				0		1	1	4		2011-2012	51.01
51	Irbid	North	1	HT	1	0	0	1	0	1	5	0		0	1	2	2		Yes	Public	1	0	0	1	1	0	0	0	1	1	0	1	0	1	2		2013-2014	51.012
119	Amman	Central	0	HT	0																0	0	0	1	0	0	0				0		1	1	3	Primary	2011-2012	119.02
62	Irbid	North	1	HT	1	0	0	0	1	6			6	1	1	0			No		0	0	0	0					1	0	0	1	0	1	4		2013-2014	62.061
110	Balqa	Central	1	HT	1	0	0	0	1	1	1	0		1	1	0			Yes	Public	1	0	0	1	1	0	0	0	1	0	0	1	0	1	4		2013-2014	110.011
2	Amman	Central	1	HT	0																0	0	0	1	0	0	0				0		1	1	4		2013-2014	2.032
20	Amman	Central	1	HT	1	0	0	1	0	2	4	10		1	1	0			Yes	Private	0	2	0	1	0	1	0	1	1	0	0	1	0	1	3		2013-2014	20.04
64	Irbid	North	1	HT	1	0	0	1	0	1	7	0		1	1	0			Yes	Private	0	2	0	1	0	1	0	0	1	0	0	1	0	1	4		2011-2012	64.02
76	Irbid	North	0	HT	0																0	0	0	1	0	0	0				0		1	1	3		2013-2014	76.072
95	Mafraq	North	0	HT	0																0	0	0	1	0	0	0				0		1	1	2	Preparatory	2011-2012	95.02
16	Karak	South	1	HT	1	0	0	1	0	1	10	0		1	1	0			Yes	Charity	0	0	3	1	0	0	1	0	1	0	0	1	0	1	1		2013-2014	16.01
115	Mafraq	North	0	HT	0																0	0	0	1	0	0	0				0		1	1	4		2013-2014	115.03
88	Zarqa	Central	1	HT	0																0	0	0	1	0	0	0				0		1	1	1		2011-2012	88.052
37	Jarash	North	1	HT	1	0	0	1	0	1	6	3		1	1	0			Yes	Private	0	2	0	1	0	1	0	1	1	0	0	1	0	1	4		2013-2014	37.011
98	Tafilah	South	0	HT	0																0	0	0	1	0	0	0				0		1	1	2		2011-2012	98.061
7	Amman	Central	1	HT	0																0	0	0	1	0	0	0				0		1	1	3		2011-2012	7.092
78	Irbid	North	1	HT	1	0	0	0	1	6			3	0	1	0			No		0	0	0	0					1	0	0	1	0	1	4	Preparatory	2013-2014	78.051
21	Amman	Central	1	HT	0																0	0	0	1	0	0	0				0		1	1	3		2011-2012	21.022
17	Ma'an	South	1	HT	1	0	0	0	1	1	4	10		1	1	0			Yes	Private	0	2	0	1	0	1	0	1	1	0	0	1	0	1	3		2011-2012	17.034
37	Jarash	North	1	HT	1	0	0	1	0	6			1	1	1	2	2		No		0	0	0	0					1	1	0	1	0	1	4		2013-2014	37.091
78	Irbid	North	1	HT	0																0	0	0	1	0	0	0				0		1	1	1		2013-2014	78.07
19	Balqa	Central	1	HT	1	0	1	0	0	1	1	20		1	1	0			Yes	Public	1	0	0	1	1	0	0	1	1	0	1	1	0	1	2		2011-2012	19.053
87	Zarqa	Central	0	HT	0																0	0	0	1	0	0	0				0		1	1	1		2013-2014	87.04
41	Amman	Central	0	HT	0																0	0	0	1	0	0	0				0		1	1	1		2013-2014	41.03
17	Ma'an	South	1	HT	0																0	0	0	1	0	0	0				0		1	1	2		2013-2014	17.04
26	Mafraq	North	1	HT	0																0	0	0	1	0	0	0				1		1	1	4		2013-2014	26.01
120	Amman	Central	0	HT	0																0	0	0	1	0	0	0				0		1	1	1	Secondary or higher	2011-2012	120.07
21	Amman	Central	0	HT	0																0	0	0	1	0	0	0				0		1	1	1		2013-2014	21.032
2	Amman	Central	1	HT	1	0	0	1	0	5	11	0		0	1	8			Yes	Private	0	2	0	1	0	1	0	0	1	0		1	0	1	3		2011-2012	2.022
55	Mafraq	North	0	HT	0																0	0	0	1	0	0	0				0		1	1	3		2013-2014	55.052
58	Mafraq	North	0	HT	0																0	0	0	1	0	0	0				0		1	1	1		2011-2012	58.056
6	Amman	Central	1	HT	0																0	0	0	1	0	0	0				0		1	1	1		2011-2012	6.032
47	Amman	Central	0	HT	0																0	0	0	1	0	0	0				0		1	1	1	Primary	2011-2012	47.021
97	Madaba	Central	0	HT	0																0	0	0	1	0	0	0				0		1	1	2		2013-2014	97.011
104	Irbid	North	1	HT	1	0	0	1	0	1	1	0		1	1	0			Yes	Public	1	0	0	1	1	0	0	0	1	0	0	1	0	1	4		2013-2014	104.01
44	Amman	Central	0	HT	0																0	0	0	1	0	0	0				0		1	1	1		2011-2012	44.073
24	Amman	Central	1	HT	1	0	0	1	0	6			1	1	1	0			No		0	0	0	0					1	0	0	1	0	1	4		2013-2014	24.023
53	Irbid	North	0	HT	0																0	0	0	1	0	0	0				0		1	1	3		2013-2014	53.03
111	Mafraq	North	0	HT	0																0	0	0	1	0	0	0				0		1	0	2		2013-2014	111.071
124	Zarqa	Central	1	HT	1	0	0	1	0	6			1	1	1	0			No		0	0	0	0					1	0	0	1	0	1	3		2013-2014	124.03
116	Mafraq	North	0	HT	0																0	0	0	1	0	0	0				0		1	1	1		2013-2014	116.071
38	Amman	Central	0	HT	0																0	0	0	1	0	0	0				0		1	1	4		2013-2014	38.02
53	Irbid	North	0	HT	0																0	0	0	1	0	0	0				0		1	1	1		2013-2014	53.06
75	Irbid	North	1	HT	0																0	0	0	1	0	0	0				0		1	1	1		2013-2014	75.055
9	Amman	Central	0	HT	0																0	0	0	1	0	0	0				0		1	1	1		2011-2012	9.073
39	Amman	Central	0	HT	0																0	0	0	1	0	0	0				1		1	1	2		2011-2012	39.031
76	Irbid	North	0	HT	0																0	0	0	1	0	0	0				0		1	1	1		2013-2014	76.022
83	Zarqa	Central	0	HT	0																0	0	0	1	0	0	0				1		1	1	3		2013-2014	83.031
71	Irbid	North	1	HT	1	0	0	0	1	1	1	0		1	1	0			Yes	Public	1	0	0	1	1	0	0	0	1	0	0	1	0	1	2	Preparatory	2011-2012	71.051
64	Irbid	North	1	HT	0																0	0	0	1	0	0	0				0		1	1	2	Primary	2013-2014	64.061
108	Irbid	North	1	HT	0																0	0	0	1	0	0	0				0		1	1	1		2013-2014	108.042
122	Mafraq	North	0	HT	0																0	0	0	1	0	0	0				1		1	1	1		2011-2012	122.053
109	Balqa	Central	0	HT	0																0	0	0	1	0	0	0				0		1	1	2		2011-2012	109.01
4	Amman	Central	1	HT	1	0	0	1	0	3	6	0		1	1	1	2		Yes	Private	0	2	0	1	0	1	0	0	1	1	0	1	0	1	1		2011-2012	4.025
52	Irbid	North	0	HT	0																0	0	0	1	0	0	0				0		1	1	4		2011-2012	52.031
14	Amman	Central	1	HT	1	0	0	2	0	4	6	10		1	1	2	5		Yes	Private	0	2	0	1	0	1	0	1	1	1	0	2	1	1	4		2011-2012	14.02
68	Irbid	North	1	HT	1	0	1	0	0	1	9	5		0	1	0			Yes	Charity	0	0	3	1	0	0	1	1	1	0	0	1	0	1	3		2011-2012	68.051
62	Irbid	North	0	HT	0																0	0	0	1	0	0	0				0		1	1	3		2013-2014	62.031
113	Mafraq	North	1	HT	0																0	0	0	1	0	0	0				0		1	0	4		2013-2014	113.02
97	Madaba	Central	1	HT	0																0	0	0	1	0	0	0				0		1	1	1		2013-2014	97.012
22	Amman	Central	1	HT	0																0	0	0	1	0	0	0				0		1	1	4		2013-2014	22.011
56	Mafraq	North	1	HT	1	0	0	0	1	1	1	0		1	1	0			Yes	Public	1	0	0	1	1	0	0	0	1	0	0	1	0	1	4		2011-2012	56.04
19	Balqa	Central	1	HT	0																0	0	0	1	0	0	0				0		1	1	2		2011-2012	19.01
66	Irbid	North	1	HT	1	0	0	1	0	6			7	0	1	0			No		0	0	0	0					1	0	0	1	0	1	4		2013-2014	66.01
42	Amman	Central	0	HT	0																0	0	0	1	0	0	0				0		1	1	1		2011-2012	42.044
100	Irbid	North	1	HT	1	0	0	1	0	1	4	25		1	0	2	2		Yes	Private	0	2	0	1	0	1	0	1	1	1	1	1	0	1	4		2013-2014	100.06
120	Amman	Central	1	HT	0																0	0	0	1	0	0	0				0		1	1	1		2013-2014	120.032
42	Amman	Central	0	HT	0																0	0	0	1	0	0	0				0		1	1	3	Preparatory	2011-2012	42.07
40	Amman	Central	0	HT	0																0	0	0	1	0	0	0				0		1	1	2		2011-2012	40.003
106	Irbid	North	0	HT	0																0	0	0	1	0	0	0				0		1	0	2		2013-2014	106.011
58	Mafraq	North	0	HT	8																0	0	0	1	0	0	0				0		1	1	2		2011-2012	58.074
105	Irbid	North	1	HT	1	0	0	1	0	1	2	0		1	1	0			Yes	Public	1	0	0	1	1	0	0	0	1	0	0	1	0	1	4		2013-2014	105.06
100	Irbid	North	1	HT	1	0	0	0	1	1	5	0		1	1	0			Yes	Public	1	0	0	1	1	0	0	0	1	0	0	1	0	1	4	Primary	2011-2012	100.03
72	Irbid	North	1	HT	1	0	0	1	1	1	5	0		1	1	0			Yes	Public	1	0	0	1	1	0	0	0	1	0	0	2	1	1	4		2013-2014	72.02
53	Irbid	North	1	HT	0																0	0	0	1	0	0	0				1		1	1	3		2013-2014	53.01
57	Mafraq	North	0	HT	0																0	0	0	1	0	0	0				1		1	1	4		2013-2014	57.032
8	Amman	Central	0	HT	0																0	0	0	1	0	0	0				0		1	1	3		2011-2012	8.042
15	Amman	Central	0	HT	0																0	0	0	1	0	0	0				0		1	1	3	Preparatory	2011-2012	15.061
100	Irbid	North	1	HT	1	0	0	1	1	1	2	0		1	1	0			Yes	Public	1	0	0	1	1	0	0	0	1	0	0	2	1	1	2	Secondary or higher	2013-2014	100.07
90	Zarqa	Central	1	HT	1	0	0	1	0	1	10	0		1	1	2	2		Yes	Charity	0	0	3	1	0	0	1	0	1	1	0	1	0	1	2		2013-2014	90.021
50	Irbid	North	1	HT	1	0	0	0	1	1	1	0		1	1	0			Yes	Public	1	0	0	1	1	0	0	0	1	0	0	1	0	1	3	Secondary or higher	2011-2012	50.071
93	Irbid	North	0	HT	0																0	0	0	1	0	0	0				0		1	1	1		2013-2014	93.022
60	Amman	Central	0	HT	0																0	0	0	1	0	0	0				0		1	1	2		2011-2012	60.05
31	Amman	Central	1	HT	0																0	0	0	1	0	0	0				1		1	1	3		2013-2014	31.02
100	Irbid	North	0	HT	0																0	0	0	1	0	0	0				0		1	1	1		2013-2014	100.01
103	Irbid	North	0	HT	0																0	0	0	1	0	0	0				1		1	1	1		2011-2012	103.011
107	Irbid	North	0	HT	0																0	0	0	1	0	0	0				1		1	1	1	Preparatory	2011-2012	107.05
77	Irbid	North	1	HT	0																0	0	0	1	0	0	0				0		1	0	3		2011-2012	77.001
10	Amman	Central	0	HT	0																0	0	0	1	0	0	0				1		1	0	4		2011-2012	10.022
32	Amman	Central	0	HT	0																0	0	0	1	0	0	0				0		1	1	4		2013-2014	32.052
103	Irbid	North	1	HT	0																0	0	0	1	0	0	0				1		1	1	3		2013-2014	103.001
7	Amman	Central	0	HT	0																0	0	0	1	0	0	0				0		1	1	4		2013-2014	7.002
1	Amman	Central	1	HT	0																0	0	0	1	0	0	0				0		1	1	1		2013-2014	1.004
120	Amman	Central	1	HT	1	0	0	1	0	1	5	25		1	1	2	2		Yes	Public	1	0	0	1	1	0	0	1	1	1	0	1	0	1	4	Primary	2013-2014	120.02
40	Amman	Central	1	HT	0																0	0	0	1	0	0	0				0		1	1	4	Preparatory	2011-2012	40.041
35	Jarash	North	1	HT	1	0	0	0	1	1	5	0		1	1	2	8	Not appropriate	Yes	Public	1	0	0	1	1	0	0	0	1	1	0	1	0	1	3		2013-2014	35.031
43	Amman	Central	0	HT	0																0	0	0	1	0	0	0				0		1	1	3		2011-2012	43.052
111	Mafraq	North	1	HT	0																0	0	0	1	0	0	0				0		1	1	2		2013-2014	111.061
23	Amman	Central	0	HT	0																0	0	0	1	0	0	0				0		1	1	2		2013-2014	23.051
92	Irbid	North	1	HT	1	1	0	0	1	2	5	0		1	1	0			Yes	Public	1	0	0	1	1	0	0	0	1	0	0	2	1	1	1		2013-2014	92.001
23	Amman	Central	0	HT	0																0	0	0	1	0	0	0				0		1	1	3		2013-2014	23.052
53	Irbid	North	0	HT	0																0	0	0	1	0	0	0				0		1	1	2		2013-2014	53.011
105	Irbid	North	1	HT	0																0	0	0	1	0	0	0				0		1	1	1		2011-2012	105.002
73	Irbid	North	1	HT	1	0	1	0	0	2	1	0		1	1	0			Yes	Public	1	0	0	1	1	0	0	0	1	0	0	1	0	1	2		2013-2014	73.04
6	Amman	Central	1	HT	1	0	0	0	1	2	10	0		1	1	0			Yes	Charity	0	0	3	1	0	0	1	0	1	0	1	1	0	1	4		2011-2012	6.051
96	Madaba	Central	0	HT	0																0	0	0	1	0	0	0				0		1	1	1		2011-2012	96.061
34	Irbid	North	1	HT	1	0	0	0	1	1	1	2		1	1	0			Yes	Public	1	0	0	1	1	0	0	1	1	0	0	1	0	1	2		2013-2014	34.022
9	Amman	Central	0	HT	0																0	0	0	1	0	0	0				0		1	1	3		2011-2012	9.011
17	Ma'an	South	0	HT	0																0	0	0	1	0	0	0				0		1	1	1	Preparatory	2013-2014	17.071
66	Irbid	North	0	HT	0																0	0	0	1	0	0	0				0		1	1	3		2013-2014	66.04
54	Irbid	North	1	HT	1	0	0	1	0	1	3	15		1	1	0			Yes	Private	0	2	0	1	0	1	0	1	1	0	0	1	0	1	3		2013-2014	54.002
15	Amman	Central	0	HT	0																0	0	0	1	0	0	0				0		1	1	1		2011-2012	15.001
58	Mafraq	North	0	HT	0																0	0	0	1	0	0	0				0		1	1	1		2013-2014	58.039
65	Irbid	North	0	HT	0																0	0	0	1	0	0	0				0		1	1	3		2013-2014	65.042
74	Irbid	North	0	HT	0																0	0	0	1	0	0	0				0		1	1	1		2011-2012	74.053
23	Amman	Central	1	HT	1	2	0	0	2	2	6	20		1	1	0			Yes	Private	0	2	0	1	0	1	0	1	1	0	0	4	1	1	4	Preparatory	2011-2012	23.03
108	Irbid	North	1	HT	0																0	0	0	1	0	0	0				0		1	1	1	None	2013-2014	108.04
49	Aljoun	North	0	HT	0																0	0	0	1	0	0	0				0		1	1	1		2013-2014	49.036
10	Amman	Central	0	HT	0																0	0	0	1	0	0	0				0		1	1	2		2011-2012	10.021
4	Amman	Central	0	HT	0																0	0	0	1	0	0	0				0		1	1	1		2011-2012	4.034
37	Jarash	North	1	HT	1	0	0	1	0	2	1	0		1	1	2	4		Yes	Public	1	0	0	1	1	0	0	0	1	1	0	1	0	1	3		2013-2014	37.001
99	Irbid	North	0	HT	0																0	0	0	1	0	0	0				0		1	1	1		2011-2012	99.052
36	Jarash	North	0	HT	0																0	0	0	1	0	0	0				1		1	1	4		2013-2014	36.01
27	Mafraq	North	1	HT	0																0	0	0	1	0	0	0				0		1	1	2	Secondary or higher	2011-2012	27.05
8	Amman	Central	1	HT	1	0	0	2	0	2	4	5		1	1	0			Yes	Private	0	2	0	1	0	1	0	1	1	0	0	2	1	1	3		2013-2014	8.041
105	Irbid	North	1	HT	1	0	0	1	1	1	10	0		1	1	0			Yes	Charity	0	0	3	1	0	0	1	0	1	0	0	2	1	1	1		2011-2012	105.071
36	Jarash	North	1	HT	1	0	0	0	1	1	5	0		1	1	0			Yes	Public	1	0	0	1	1	0	0	0	1	0	0	1	0	1	4	Secondary or higher	2013-2014	36.06
120	Amman	Central	0	HT	0																0	0	0	1	0	0	0				0		1	1	2		2013-2014	120.04
99	Irbid	North	1	HT	1	0	0	0	2	1	10	0		1	1	0			Yes	Charity	0	0	3	1	0	0	1	0	1	0	0	2	1	1	4	Preparatory	2013-2014	99.031
119	Amman	Central	1	HT	1	0	0	0	1	6			1	0	1	0			No		0	0	0	0					1	0	0	1	0	1	2	Preparatory	2013-2014	119.03
36	Jarash	North	0	HT	0																0	0	0	1	0	0	0				0		1	1	4		2011-2012	36.02
123	Zarqa	Central	0	HT	0																0	0	0	1	0	0	0				0		1	1	3		2013-2014	123.031
99	Irbid	North	1	HT	0																0	0	0	1	0	0	0				0		1	1	2	Primary	2011-2012	99.06
9	Amman	Central	0	HT	0																0	0	0	1	0	0	0				0		1	1	3		2011-2012	9.04
49	Aljoun	North	1	HT	1	0	1	0	0	1	1	0		1	1	0			Yes	Public	1	0	0	1	1	0	0	0	1	0	0	1	0	1	1		2013-2014	49.053
103	Irbid	North	0	HT	0																0	0	0	1	0	0	0				0		1	1	1	Primary	2013-2014	103.05
22	Amman	Central	1	HT	1	0	0	0	1	2	2	0		1	1	0			Yes	Public	1	0	0	1	1	0	0	0	1	0	0	1	0	1	4		2013-2014	22.02
38	Amman	Central	1	HT	0																0	0	0	1	0	0	0				1		1	1	4		2011-2012	38.05
107	Irbid	North	0	HT	0																0	0	0	1	0	0	0				0		1	1	1		2011-2012	107.051
115	Mafraq	North	1	HT	0																0	0	0	1	0	0	0				0		1	0	4		2013-2014	115.041
99	Irbid	North	0	HT	0																0	0	0	1	0	0	0				0		1	1	4	Secondary or higher	2011-2012	99.032
48	Aljoun	North	1	HT	1	0	0	1	0	1	2	0		1	1	1	2		Yes	Public	1	0	0	1	1	0	0	0	1	1	0	1	0	1	4		2013-2014	48.07
50	Irbid	North	1	HT	1	0	0	1	0	1	2	0		1	1	0			Yes	Public	1	0	0	1	1	0	0	0	1	0	0	1	0	1	3	Secondary or higher	2011-2012	50.07
121	Amman	Central	0	HT	0																0	0	0	1	0	0	0				1		1	1	3		2011-2012	121.061
108	Irbid	North	1	HT	0																0	0	0	1	0	0	0				0		1	1	1		2011-2012	108.062
61	Balqa	Central	1	HT	0																0	0	0	1	0	0	0				1		1	1	4	Secondary or higher	2013-2014	61.03
3	Amman	Central	1	HT	0																0	0	0	1	0	0	0				0		1	1	4		2013-2014	3.061
22	Amman	Central	0	HT	0																0	0	0	1	0	0	0				0		1	1	3		2013-2014	22.062
115	Mafraq	North	1	HT	1	0	0	0	1	3	9	0		1	1	0			Yes	Charity	0	0	3	1	0	0	1	0	1	0	0	1	0	1	4		2013-2014	115.062
20	Amman	Central	0	HT	0																0	0	0	1	0	0	0				0		1	1	4		2011-2012	20.01
11	Amman	Central	0	HT	0																0	0	0	1	0	0	0				0		1	1	1	Primary	2011-2012	11.04
54	Irbid	North	0	HT	0																0	0	0	1	0	0	0				0		1	1	2		2011-2012	54.041
109	Balqa	Central	1	HT	0																0	0	0	1	0	0	0				0		1	1	3		2011-2012	109.031
108	Irbid	North	1	HT	0																0	0	0	1	0	0	0				0		1	1	3	Secondary or higher	2011-2012	108.06
7	Amman	Central	1	HT	0																0	0	0	1	0	0	0				0		1	1	1		2013-2014	7.021
22	Amman	Central	0	HT	0																0	0	0	1	0	0	0				0		1	1	4		2013-2014	22.044
79	Irbid	North	1	HT	0																0	0	0	1	0	0	0				0		1	1	4	Preparatory	2011-2012	79.054
30	Karak	South	1	HT	0																0	0	0	1	0	0	0				0		1	1	4	Secondary or higher	2013-2014	30.04
105	Irbid	North	1	HT	1	0	0	1	0	1	9	0		1	1	0			Yes	Charity	0	0	3	1	0	0	1	0	1	0	0	1	0	1	2		2013-2014	105.052
69	Irbid	North	0	HT	0																0	0	0	1	0	0	0				1		1	1	1	None	2013-2014	69.021
77	Irbid	North	0	HT	0																0	0	0	1	0	0	0				0		1	1	1		2011-2012	77.003
22	Amman	Central	0	HT	0																0	0	0	1	0	0	0				0		1	1	3		2013-2014	22.042
68	Irbid	North	1	HT	0																0	0	0	1	0	0	0				0		1	1	2		2011-2012	68.002
58	Mafraq	North	0	HT	0																0	0	0	1	0	0	0				0		1	1	1		2013-2014	58.073
76	Irbid	North	0	HT	0																0	0	0	1	0	0	0				1		1	1	2		2011-2012	76.01
124	Zarqa	Central	1	HT	0																0	0	0	1	0	0	0				1		1	1	1	Preparatory	2013-2014	124.041
42	Amman	Central	0	HT	0																0	0	0	1	0	0	0				0		1	1	2	Primary	2013-2014	42.04
104	Irbid	North	1	HT	0																0	0	0	1	0	0	0				0		1	1	4		2013-2014	104.02
8	Amman	Central	1	HT	1	0	0	1	0	1	4	20		1	1	0			Yes	Private	0	2	0	1	0	1	0	1	1	0	0	1	0	1	4		2011-2012	8.04
103	Irbid	North	0	HT	0																0	0	0	1	0	0	0				0		1	1	2		2013-2014	103.072
60	Amman	Central	0	HT	0																0	0	0	1	0	0	0				0		1	1	2		2011-2012	60.021
88	Zarqa	Central	1	HT	1	0	0	1	0	1	1	0		1	1	0			Yes	Public	1	0	0	1	1	0	0	0	1	0	1	1	0	1	3		2011-2012	88.041
17	Ma'an	South	1	HT	1	0	0	1	1	1	5	0		1	1	0			Yes	Public	1	0	0	1	1	0	0	0	1	0	0	2	1	1	3		2011-2012	17.03
17	Ma'an	South	1	HT	1	0	0	1	1	1	2	0		1	1	0			Yes	Public	1	0	0	1	1	0	0	0	1	0	0	2	1	1	1		2011-2012	17.011
41	Amman	Central	1	HT	0																0	0	0	1	0	0	0				0		1	1	2		2013-2014	41.052
52	Irbid	North	1	HT	0																0	0	0	1	0	0	0				0		1	1	1		2011-2012	52.003
66	Irbid	North	0	HT	0																0	0	0	1	0	0	0				0		1	1	1		2011-2012	66.002
35	Jarash	North	1	HT	1	0	0	1	0	1	3	0		0	1	0			Yes	Private	0	2	0	1	0	1	0	0	1	0	0	1	0	1	1		2011-2012	35.06
24	Amman	Central	1	HT	8																0	0	0	1	0	0	0				0		1	1	3		2011-2012	24.021
106	Irbid	North	0	HT	0																0	0	0	1	0	0	0				0		1	1	2		2011-2012	106.031
81	Balqa	Central	0	HT	0																0	0	0	1	0	0	0				0		1	1	1		2013-2014	81.058
102	Irbid	North	1	HT	0																0	0	0	1	0	0	0				1		1	1	2	Primary	2011-2012	102.06
11	Amman	Central	1	HT	0																0	0	0	1	0	0	0				0		1	1	2		2013-2014	11.032
15	Amman	Central	1	HT	1	0	1	0	0	5	6	0		1	1	0			Yes	Private	0	2	0	1	0	1	0	0	1	0	0	1	0	0	2		2011-2012	15.021
10	Amman	Central	0	HT	0																0	0	0	1	0	0	0				0		1	1	2	Primary	2013-2014	10.032
81	Balqa	Central	0	HT	0																0	0	0	1	0	0	0				1		1	1	3		2013-2014	81.053
58	Mafraq	North	1	HT	0																0	0	0	1	0	0	0				1		1	1	1		2013-2014	58.072
51	Irbid	North	1	HT	0																0	0	0	1	0	0	0				0		1	1	2		2011-2012	51.064
85	Zarqa	Central	0	HT	0																0	0	0	1	0	0	0				0		1	1	3		2013-2014	85.02
75	Irbid	North	1	HT	0																0	0	0	1	0	0	0				0		1	1	2		2011-2012	75.066
48	Aljoun	North	1	HT	1	0	0	1	1	1	5	0		1	1	0			Yes	Public	1	0	0	1	1	0	0	0	1	0	0	2	1	1	3		2011-2012	48.061
47	Amman	Central	0	HT	0																0	0	0	1	0	0	0				0		1	1	1		2013-2014	47.05
65	Irbid	North	1	HT	0																0	0	0	1	0	0	0				0		1	1	4		2013-2014	65.041
74	Irbid	North	1	HT	0																0	0	0	1	0	0	0				0		1	1	2		2011-2012	74.023
96	Madaba	Central	1	HT	0																0	0	0	1	0	0	0				0		1	1	1		2011-2012	96.002
15	Amman	Central	1	HT	1	0	0	0	1	1	3	25		1	1	0			Yes	Private	0	2	0	1	0	1	0	1	1	0	0	1	0	0	1		2013-2014	15.031
101	Irbid	North	1	HT	0																0	0	0	1	0	0	0				1		1	1	1		2013-2014	101.001
61	Balqa	Central	0	HT	0																0	0	0	1	0	0	0				0		1	1	4		2011-2012	61.051
5	Amman	Central	1	HT	1	0	1	0	0	1	10	0		1	1	0			Yes	Charity	0	0	3	1	0	0	1	0	1	0	0	1	0	1	4		2013-2014	5.043
90	Zarqa	Central	1	HT	0																0	0	0	1	0	0	0				0		1	1	3		2013-2014	90.02
102	Irbid	North	1	HT	0																0	0	0	1	0	0	0				0		1	1	2		2011-2012	102.021
35	Jarash	North	1	HT	1	0	1	0	0	6			6	1	1	0			No		0	0	0	0					1	0	0	1	0	1	3		2013-2014	35.001
88	Zarqa	Central	0	HT	0																0	0	0	1	0	0	0				0		1	1	1		2013-2014	88.03
120	Amman	Central	0	HT	0																0	0	0	1	0	0	0				0		1	1	2		2013-2014	120.051
124	Zarqa	Central	0	HT	0																0	0	0	1	0	0	0				0		1	1	2	Preparatory	2011-2012	124.05
39	Amman	Central	0	HT	0																0	0	0	1	0	0	0				0		1	1	2	Secondary or higher	2011-2012	39.071
3	Amman	Central	1	HT	0																0	0	0	1	0	0	0				0		1	1	3		2013-2014	3.03
123	Zarqa	Central	1	HT	0																0	0	0	1	0	0	0				0		1	1	4		2011-2012	123.071
39	Amman	Central	1	HT	1	0	0	1	0	6			1	1	0	2	2		No		0	0	0	0					1	1	0	1	0	0	4		2011-2012	39.06
93	Irbid	North	0	HT	0																0	0	0	1	0	0	0				0		1	1	4		2011-2012	93.071
70	Irbid	North	1	HT	1	0	0	2	0	2	7	2		1	1	1	2		Yes	Private	0	2	0	1	0	1	0	1	1	1	0	2	1	1	3		2011-2012	70.06
82	Aqabah	South	0	HT	8																0	0	0	1	0	0	0				0		1	1	2	Preparatory	2013-2014	82.07
16	Karak	South	1	HT	0																0	0	0	1	0	0	0				0		1	1	3		2013-2014	16.02
101	Irbid	North	0	HT	0																0	0	0	1	0	0	0				0		1	1	3		2011-2012	101.011
102	Irbid	North	1	HT	1	0	0	1	0	2	2	0		1	1	0			Yes	Public	1	0	0	1	1	0	0	0	1	0	0	1	0	1	3		2011-2012	102.011
62	Irbid	North	0	HT	0																0	0	0	1	0	0	0				0		1	1	1	Preparatory	2011-2012	62.021
76	Irbid	North	1	HT	1	0	0	1	0	1	5	0		1	1	0			Yes	Public	1	0	0	1	1	0	0	0	1	0	0	1	0	1	3		2013-2014	76.021
111	Mafraq	North	0	HT	0																0	0	0	1	0	0	0				0		1	1	4		2013-2014	111.041
124	Zarqa	Central	0	HT	0																0	0	0	1	0	0	0				0		1	1	3		2013-2014	124.07
31	Amman	Central	0	HT	0																0	0	0	1	0	0	0				0		1	1	1	Preparatory	2011-2012	31.061
43	Amman	Central	1	HT	1	0	0	1	0	2	7	0		1	1	0			Yes	Private	0	2	0	1	0	1	0	0	1	0	0	1	0	0	3	Preparatory	2011-2012	43.03
43	Amman	Central	1	HT	0																0	0	0	1	0	0	0				0		1	1	2	Primary	2013-2014	43.031
44	Amman	Central	1	HT	1	0	0	1	0	1	1	0		1	1	0			Yes	Public	1	0	0	1	1	0	0	0	1	0	0	1	0	1	3		2011-2012	44.072
80	Balqa	Central	0	HT	0																0	0	0	1	0	0	0				0		1	1	4		2013-2014	80.071
97	Madaba	Central	0	HT	0																0	0	0	1	0	0	0				0		1	1	2		2013-2014	97.05
67	Irbid	North	1	HT	1	0	0	0	1	1	1	1		1	1	0			Yes	Public	1	0	0	1	1	0	0	1	1	0	0	1	0	1	1		2011-2012	67.033
42	Amman	Central	0	HT	0																0	0	0	1	0	0	0				0		1	1	3		2013-2014	42.01
21	Amman	Central	0	HT	0																0	0	0	1	0	0	0				0		1	0	4		2011-2012	21.052
58	Mafraq	North	0	HT	0																0	0	0	1	0	0	0				0		1	1	1		2013-2014	58.036
92	Irbid	North	0	HT	0																0	0	0	1	0	0	0				0		1	1	1		2013-2014	92.03
38	Amman	Central	1	HT	1	0	0	1	0	2	1	0		1	1	2	7		Yes	Public	1	0	0	1	1	0	0	0	1	1	0	1	0	1	2	Primary	2013-2014	38.01
123	Zarqa	Central	1	HT	0																0	0	0	1	0	0	0				0		1	1	3		2011-2012	123.021
5	Amman	Central	1	HT	0																0	0	0	1	0	0	0				0		1	1	2	Secondary or higher	2013-2014	5.071
25	Amman	Central	1	HT	1	0	0	0	1	1	2	0		1	1	0			Yes	Public	1	0	0	1	1	0	0	0	1	0	0	1	0	1	3		2013-2014	25.001
81	Balqa	Central	1	HT	0																0	0	0	1	0	0	0				0		1	1	2		2013-2014	81.077
79	Irbid	North	1	HT	0																0	0	0	1	0	0	0				0		1	1	2		2011-2012	79.001
117	Mafraq	North	0	HT	0																0	0	0	1	0	0	0				0		1	1	4		2013-2014	117.074
63	Irbid	North	0	HT	0																0	0	0	1	0	0	0				0		1	1	3	Secondary or higher	2013-2014	63.052
84	Zarqa	Central	0	HT	0																0	0	0	1	0	0	0				0		1	1	1		2011-2012	84.052
29	Zarqa	Central	0	HT	0																0	0	0	1	0	0	0				0		1	1	3		2013-2014	29.02
52	Irbid	North	0	HT	0																0	0	0	1	0	0	0				1		1	1	3		2011-2012	52.03
98	Tafilah	South	0	HT	0																0	0	0	1	0	0	0				0		1	0	4		2011-2012	98.07
30	Karak	South	1	HT	0																0	0	0	1	0	0	0				0		1	1	2		2013-2014	30.063
23	Amman	Central	0	HT	0																0	0	0	1	0	0	0				0		1	1	4		2013-2014	23.053
90	Zarqa	Central	0	HT	0																0	0	0	1	0	0	0				0		1	1	2		2013-2014	90.06
109	Balqa	Central	1	HT	0																0	0	0	1	0	0	0				0		1	1	3		2013-2014	109.001
27	Mafraq	North	0	HT	0																0	0	0	1	0	0	0				0		1	1	3		2011-2012	27.011
5	Amman	Central	1	HT	1	0	1	0	0	6			6	0	0	8			No		0	0	0	0						0	0	1	0	1	2	Preparatory	2011-2012	5.041
43	Amman	Central	1	HT	1	0	0	0	1	4	4	20		1	1	0			Yes	Private	0	2	0	1	0	1	0	1	1	0	1	1	0	0	1		2011-2012	43.033
88	Zarqa	Central	1	HT	1	0	0	1	0	2	10	0		1	1	0			Yes	Charity	0	0	3	1	0	0	1	0	1	0	0	1	0	1	2		2011-2012	88.05
118	Irbid	North	0	HT	0																0	0	0	1	0	0	0				0		1	1	1		2013-2014	118.019
33	Irbid	North	0	HT	0																0	0	0	1	0	0	0				0		1	0	2		2013-2014	33.042
56	Mafraq	North	1	HT	0																0	0	0	1	0	0	0				1		1	1	4		2011-2012	56.061
1	Amman	Central	1	HT	1	0	0	1	0	3	1	0		1	1	0			Yes	Public	1	0	0	1	1	0	0	0	1	0	0	1	0	1	2		2011-2012	1.041
72	Irbid	North	1	HT	1	0	0	1	1	6			6	1	1	0			No		0	0	0	0					1	0	0	2	1	1	3		2011-2012	72.061
113	Mafraq	North	0	HT	0																0	0	0	1	0	0	0				0		1	1	2		2013-2014	113.01
109	Balqa	Central	0	HT	0																0	0	0	1	0	0	0				0		1	1	1		2013-2014	109.091
110	Balqa	Central	1	HT	0																0	0	0	1	0	0	0				0		1	1	4		2013-2014	110.091
78	Irbid	North	1	HT	1	1	0	0	1	6			1	1	1	0			No		0	0	0	0					1	0	1	2	1	1	3		2011-2012	78.017
1	Amman	Central	0	HT	0																0	0	0	1	0	0	0				0		1	1	2		2013-2014	1.05
36	Jarash	North	1	HT	0																0	0	0	1	0	0	0				0		1	1	4		2013-2014	36.05
20	Amman	Central	0	HT	0																0	0	0	1	0	0	0				0		1	1	1		2013-2014	20.071
103	Irbid	North	1	HT	1	0	0	1	0	1	1	0		1	1	0			Yes	Public	1	0	0	1	1	0	0	0	1	0	1	1	0	1	2		2013-2014	103.02
20	Amman	Central	0	HT	0																0	0	0	1	0	0	0				0		1	0	4		2011-2012	20.002
90	Zarqa	Central	1	HT	1	0	0	1	0	6			1	1	1	0			No		0	0	0	0					1	0	0	1	0	1	3		2013-2014	90.031
41	Amman	Central	0	HT	0																0	0	0	1	0	0	0				0		1	1	1		2011-2012	41.023
15	Amman	Central	0	HT	0																0	0	0	1	0	0	0				0		1	1	1	None	2013-2014	15.032
30	Karak	South	0	HT	0																0	0	0	1	0	0	0				0		1	1	4		2011-2012	30.051
14	Amman	Central	0	HT	0																0	0	0	1	0	0	0				1		1	1	2		2013-2014	14.03
124	Zarqa	Central	1	HT	1	0	0	2	0	1	5	0		1	1	0			Yes	Public	1	0	0	1	1	0	0	0	1	0	0	2	1	1	3		2013-2014	124.02
104	Irbid	North	1	HT	1	0	1	0	0	3	5	0		1	1	2	5		Yes	Public	1	0	0	1	1	0	0	0	1	1	0	1	0	1	4		2011-2012	104.06
28	Mafraq	North	0	HT	0																0	0	0	1	0	0	0				0		1	1	3		2013-2014	28.031
47	Amman	Central	1	HT	1	0	0	1	0	6			1	1	1	0			No		0	0	0	0					1	0	0	1	0	1	3		2013-2014	47.01
50	Irbid	North	1	HT	0																0	0	0	1	0	0	0				0		1	1	3	Secondary or higher	2011-2012	50.072
114	Mafraq	North	0	HT	0																0	0	0	1	0	0	0				0		1	1	4		2011-2012	114.031
50	Irbid	North	1	HT	0																0	0	0	1	0	0	0				1		1	1	2		2011-2012	50.023
19	Balqa	Central	0	HT	0																0	0	0	1	0	0	0				0		1	1	1		2011-2012	19.06
72	Irbid	North	1	HT	0																0	0	0	1	0	0	0				0		1	1	4		2011-2012	72.011
120	Amman	Central	1	HT	0																0	0	0	1	0	0	0				0		1	1	2		2013-2014	120.031
50	Irbid	North	1	HT	1	0	0	1	0	1	4	0		1	1	0			Yes	Private	0	2	0	1	0	1	0	0	1	0	1	1	0	1	3		2013-2014	50.021
92	Irbid	North	0	HT	0																0	0	0	1	0	0	0				0		1	1	1		2013-2014	92.046
50	Irbid	North	0	HT	0																0	0	0	1	0	0	0				0		1	1	4		2011-2012	50.02
20	Amman	Central	1	HT	1	0	0	0	1	6			1	0	1	0			No		0	0	0	0					1	0	0	1	0	1	3		2011-2012	20.072
33	Irbid	North	0	HT	0																0	0	0	1	0	0	0				0		1	1	1	Preparatory	2013-2014	33.002
55	Mafraq	North	1	HT	1	0	0	0	1	1	10	0		1	1	0			Yes	Charity	0	0	3	1	0	0	1	0	1	0	0	1	0	1	3		2013-2014	55.021
5	Amman	Central	1	HT	1	0	0	0	1	1	10	0		1	1	0			Yes	Charity	0	0	3	1	0	0	1	0	1	0	0	1	0	1	4		2013-2014	5.04
92	Irbid	North	1	HT	1	0	0	0	1	1	5	0		1	1	0			Yes	Public	1	0	0	1	1	0	0	0	1	0	0	1	0	1	1		2013-2014	92.02
88	Zarqa	Central	0	HT	0																0	0	0	1	0	0	0				0		1	1	4	Secondary or higher	2011-2012	88.061
92	Irbid	North	1	HT	1	0	0	0	1	3	5	0		1	1	0			Yes	Public	1	0	0	1	1	0	0	0	1	0	0	1	0	1	3		2013-2014	92.012
125	Zarqa	Central	0	HT	0																0	0	0	1	0	0	0				1		1	1	3		2013-2014	125.02
22	Amman	Central	1	HT	1	0	0	1	0	6			1	1	1	0			No		0	0	0	0					1	0	0	1	0	1	4	Primary	2013-2014	22.061
24	Amman	Central	0	HT	0																0	0	0	1	0	0	0				0		1	1	4		2013-2014	24.01
36	Jarash	North	0	HT	0																0	0	0	1	0	0	0				0		1	1	4		2013-2014	36.03
91	Zarqa	Central	0	HT	0																0	0	0	1	0	0	0				0		1	1	1		2013-2014	91.05
7	Amman	Central	1	HT	1	0	0	1	0	1	6	0		1	1	2	2		Yes	Private	0	2	0	1	0	1	0	0	1	1	0	1	0	1	2		2013-2014	7.042
64	Irbid	North	1	HT	1	0	0	0	1	2	5	0		1	1	0			Yes	Public	1	0	0	1	1	0	0	0	1	0	0	1	0	1	4		2011-2012	64.041
114	Mafraq	North	0	HT	0																0	0	0	1	0	0	0				0		1	1	3		2013-2014	114.04
25	Amman	Central	0	HT	0																0	0	0	1	0	0	0				0		1	1	3		2011-2012	25.07
29	Zarqa	Central	0	HT	0																0	0	0	1	0	0	0				0		1	1	3		2013-2014	29.06
38	Amman	Central	1	HT	1	0	0	1	0	1	3	0		0	0	2	2		Yes	Private	0	2	0	1	0	1	0	0		1	0	1	0	1	4		2011-2012	38.011
80	Balqa	Central	1	HT	1	0	0	1	0	1	5	5		1	1	0			Yes	Public	1	0	0	1	1	0	0	1	1	0	0	1	0	1	1		2013-2014	80.033
63	Irbid	North	1	HT	1	0	1	0	0	2	5	0		1	1	2	2		Yes	Public	1	0	0	1	1	0	0	0	1	1	0	1	0	1	2		2011-2012	63.012
101	Irbid	North	1	HT	1	0	0	0	1	1	10	3		1	1	0			Yes	Charity	0	0	3	1	0	0	1	1	1	0	1	1	0	1	1		2013-2014	101.003
122	Mafraq	North	1	HT	0																0	0	0	1	0	0	0				0		1	1	2		2011-2012	122.06
50	Irbid	North	1	HT	1	0	1	0	0	1	1	0		1	1	0			Yes	Public	1	0	0	1	1	0	0	0	1	0	0	1	0	1	1	Secondary or higher	2011-2012	50.073
20	Amman	Central	1	HT	1	0	0	0	1	2	2	0		1	1	0			Yes	Public	1	0	0	1	1	0	0	0	1	0	0	1	0	1	2		2011-2012	20.041
20	Amman	Central	0	HT	0																0	0	0	1	0	0	0				0		1	1	4		2011-2012	20.07
31	Amman	Central	0	HT	0																0	0	0	1	0	0	0				0		1	1	1		2013-2014	31.002
63	Irbid	North	1	HT	0																0	0	0	1	0	0	0				0		1	1	2		2013-2014	63.022
70	Irbid	North	0	HT	0																0	0	0	1	0	0	0				0		1	1	3	Secondary or higher	2013-2014	70.071
80	Balqa	Central	0	HT	0																0	0	0	1	0	0	0				0		1	1	1		2013-2014	80.091
60	Amman	Central	0	HT	0																0	0	0	1	0	0	0				0		1	1	2		2011-2012	60.043
92	Irbid	North	1	HT	1	0	0	1	0	2	5	0		1	0	2	8	Didn't improve my condition	Yes	Public	1	0	0	1	1	0	0	0	1	1	0	1	0	1	3	Primary	2011-2012	92.06
106	Irbid	North	1	HT	1	0	1	0	0	6			1	1	1	2	2		No		0	0	0	0					1	1	0	1	0	1	1		2013-2014	106.001
79	Irbid	North	1	HT	1	0	1	1	0	1	5	0		1	1	2	2		Yes	Public	1	0	0	1	1	0	0	0	1	1	0	2	1	1	3		2011-2012	79.053
80	Balqa	Central	0	HT	0																0	0	0	1	0	0	0				0		1	1	3		2013-2014	80.051
17	Ma'an	South	0	HT	0																0	0	0	1	0	0	0				0		1	1	3		2011-2012	17.061
79	Irbid	North	1	HT	1	0	0	0	1	2	1	0		1	1	0			Yes	Public	1	0	0	1	1	0	0	0	1	0	0	1	0	1	2		2011-2012	79.002
11	Amman	Central	0	HT	0																0	0	0	1	0	0	0				0		1	1	4		2011-2012	11.063
49	Aljoun	North	0	HT	0																0	0	0	1	0	0	0				1		1	1	1		2013-2014	49.011
18	Ma'an	South	0	HT	0																0	0	0	1	0	0	0				1		1	1	2		2013-2014	18.06
21	Amman	Central	0	HT	0																0	0	0	1	0	0	0				0		1	1	2	Preparatory	2013-2014	21.031
68	Irbid	North	1	HT	0																0	0	0	1	0	0	0				0		1	1	3		2011-2012	68.01
71	Irbid	North	0	HT	0																0	0	0	1	0	0	0				0		1	1	3	Preparatory	2011-2012	71.003
79	Irbid	North	1	HT	0																0	0	0	1	0	0	0				0		1	0	2		2013-2014	79.02
97	Madaba	Central	1	HT	0																0	0	0	1	0	0	0				0		1	0	3	Preparatory	2013-2014	97.07
19	Balqa	Central	0	HT	0																0	0	0	1	0	0	0				0		1	1	4		2011-2012	19.03
36	Jarash	North	1	HT	0																0	0	0	1	0	0	0				0		1	1	2		2011-2012	36.041
31	Amman	Central	1	HT	1	0	0	1	0	5	4	15		1	1	0			Yes	Private	0	2	0	1	0	1	0	1	1	0	0	1	0	1	2		2011-2012	31.041
15	Amman	Central	0	HT	0																0	0	0	1	0	0	0				0		1	1	1		2011-2012	15.002
57	Mafraq	North	0	HT	0																0	0	0	1	0	0	0				0		1	1	1	Primary	2013-2014	57.05
102	Irbid	North	1	HT	0																0	0	0	1	0	0	0				0		1	1	4		2011-2012	102.031
33	Irbid	North	0	HT	0																0	0	0	1	0	0	0				0		1	1	4		2013-2014	33.041
125	Zarqa	Central	1	HT	1	0	0	1	1	1	4	15		1	1	0			Yes	Private	0	2	0	1	0	1	0	1	1	0	1	2	1	1	2		2013-2014	125.032
33	Irbid	North	0	HT	0																0	0	0	1	0	0	0				0		1	1	4		2011-2012	33.04
98	Tafilah	South	0	HT	0																0	0	0	1	0	0	0				0		1	1	1	Secondary or higher	2011-2012	98.091
52	Irbid	North	0	HT	0																0	0	0	1	0	0	0				0		1	1	4		2013-2014	52.02
59	Amman	Central	0	HT	0																0	0	0	1	0	0	0				1		1	1	2		2013-2014	59.041
6	Amman	Central	0	HT	0																0	0	0	1	0	0	0				0		1	1	1		2013-2014	6.035
34	Irbid	North	1	HT	1	0	0	2	0	2	7	0		1	1	0			Yes	Private	0	2	0	1	0	1	0	0	1	0	0	2	1	1	1		2011-2012	34.012
33	Irbid	North	0	HT	0																0	0	0	1	0	0	0				0		1	0	3		2013-2014	33.051
33	Irbid	North	1	HT	0																0	0	0	1	0	0	0				0		1	1	1		2011-2012	33.06
45	Amman	Central	1	HT	1	0	0	1	0	3	11	10		1	1	0			Yes	Private	0	2	0	1	0	1	0	1	1	0	0	1	0	0	4		2013-2014	45.051
23	Amman	Central	0	HT	0																0	0	0	1	0	0	0				1		1	0	1		2013-2014	23.003
26	Mafraq	North	1	HT	1	0	0	1	0	2	4	10		1	1	0			Yes	Private	0	2	0	1	0	1	0	1	1	0	0	1	0	1	4		2013-2014	26.021
27	Mafraq	North	1	HT	1	0	0	1	0	2	4	15		1	1	0			Yes	Private	0	2	0	1	0	1	0	1	1	0	0	1	0	1	3		2011-2012	27.061
82	Aqabah	South	0	HT	0																0	0	0	1	0	0	0				0		1	1	2		2013-2014	82.001
87	Zarqa	Central	1	HT	0																0	0	0	1	0	0	0				0		1	1	2		2013-2014	87.072
106	Irbid	North	1	HT	1	0	0	0	1	1	9	2		1	1	0			Yes	Charity	0	0	3	1	0	0	1	1	1	0	0	1	0	1	2		2011-2012	106.051
71	Irbid	North	0	HT	0																0	0	0	1	0	0	0				0		1	1	2		2011-2012	71.012
31	Amman	Central	0	HT	0																0	0	0	1	0	0	0				0		1	1	2		2013-2014	31.032
1	Amman	Central	0	HT	0																0	0	0	1	0	0	0				0		1	1	1		2013-2014	1.032
9	Amman	Central	1	HT	0																0	0	0	1	0	0	0				0		1	1	1		2013-2014	9.072
3	Amman	Central	1	HT	1	0	0	0	1	2	2	0		1	1	0			Yes	Public	1	0	0	1	1	0	0	0	1	0	1	1	0	0	2		2013-2014	3.022
121	Amman	Central	0	HT	0																0	0	0	1	0	0	0				0		1	1	4		2011-2012	121.002
30	Karak	South	1	HT	1	0	1	0	0	1	1	0		0	0	8			Yes	Public	1	0	0	1	1	0	0	0		0	0	1	0	1	3	None	2013-2014	30.071
10	Amman	Central	0	HT	0																0	0	0	1	0	0	0				0		1	1	1		2013-2014	10.052
56	Mafraq	North	1	HT	1	0	0	0	1	6			1	1	0	2	2		No		0	0	0	0					1	1	1	1	0	1	2		2013-2014	56.041
13	Amman	Central	0	HT	0																0	0	0	1	0	0	0				0		1	1	1		2013-2014	13.041
38	Amman	Central	0	HT	0																0	0	0	1	0	0	0				0		1	1	4		2013-2014	38.031
29	Zarqa	Central	1	HT	0																0	0	0	1	0	0	0				1		1	1	2		2013-2014	29.021
71	Irbid	North	1	HT	1	0	0	1	0	1	3	0		1	1	1	2		Yes	Private	0	2	0	1	0	1	0	0	1	1	0	1	0	1	4		2011-2012	71.04
101	Irbid	North	1	HT	0																0	0	0	1	0	0	0				0		1	1	2		2011-2012	101.002
65	Irbid	North	0	HT	0																0	0	0	1	0	0	0				0		1	1	3		2011-2012	65.02
48	Aljoun	North	0	HT	0																0	0	0	1	0	0	0				0		1	0	4		2011-2012	48.06
61	Balqa	Central	0	HT	0																0	0	0	1	0	0	0				0		1	1	4		2013-2014	61.05
12	Amman	Central	1	HT	0																0	0	0	1	0	0	0				0		1	1	4		2011-2012	12.021
46	Amman	Central	1	HT	1	0	0	1	0	2	9	0		1	1	2	3		Yes	Charity	0	0	3	1	0	0	1	0	1	1	0	1	0	1	3		2013-2014	46.07
48	Aljoun	North	0	HT	0																0	0	0	1	0	0	0				0		1	1	2		2013-2014	48.01
109	Balqa	Central	0	HT	0																0	0	0	1	0	0	0				0		1	1	3		2013-2014	109.071
19	Balqa	Central	0	HT	0																0	0	0	1	0	0	0				0		1	1	1		2013-2014	19.02
102	Irbid	North	0	HT	0																0	0	0	1	0	0	0				0		1	0	2		2011-2012	102.03
107	Irbid	North	1	HT	0																0	0	0	1	0	0	0				0		1	1	2		2013-2014	107.055
25	Amman	Central	0	HT	0																0	0	0	1	0	0	0				0		1	1	2		2013-2014	25.061
13	Amman	Central	0	HT	0																0	0	0	1	0	0	0				0		1	1	4	Secondary or higher	2013-2014	13.07
107	Irbid	North	1	HT	1	0	0	0	1	3	1	5		1	1	0			Yes	Public	1	0	0	1	1	0	0	1	1	0	0	1	0	1	1		2013-2014	107.052
79	Irbid	North	0	HT	0																0	0	0	1	0	0	0				0		1	1	4		2011-2012	79.04
10	Amman	Central	1	HT	0																0	0	0	1	0	0	0				0		1	1	1		2011-2012	10.091
35	Jarash	North	0	HT	0																0	0	0	1	0	0	0				1		1	1	3		2013-2014	35.04
107	Irbid	North	0	HT	0																0	0	0	1	0	0	0				0		1	1	2		2013-2014	107.013
34	Irbid	North	0	HT	0																0	0	0	1	0	0	0				0		1	1	2		2013-2014	34.032
42	Amman	Central	0	HT	0																0	0	0	1	0	0	0				0		1	1	4		2011-2012	42.002
41	Amman	Central	0	HT	0																0	0	0	1	0	0	0				0		1	1	4		2013-2014	41.032
112	Mafraq	North	0	HT	0																0	0	0	1	0	0	0				0		1	0	2	Primary	2011-2012	112.051
78	Irbid	North	1	HT	1	0	0	0	2	1	5	0		1	1	0			Yes	Public	1	0	0	1	1	0	0	0	1	0	0	2	1	1	3		2013-2014	78.03
54	Irbid	North	1	HT	1	0	1	0	0	1	4	40		1	1	0			Yes	Private	0	2	0	1	0	1	0	1	1	0	0	1	0	1	4		2013-2014	54.004
37	Jarash	North	1	HT	0																0	0	0	1	0	0	0				0		1	1	4		2011-2012	37.051
73	Irbid	North	1	HT	0																0	0	0	1	0	0	0				0		1	1	4		2011-2012	73.041
54	Irbid	North	1	HT	0																0	0	0	1	0	0	0				0		1	1	3		2011-2012	54.021
103	Irbid	North	0	HT	0																0	0	0	1	0	0	0				0		1	1	1		2011-2012	103.03
114	Mafraq	North	1	HT	1	0	0	0	1	1	10	0		1	1	0			Yes	Charity	0	0	3	1	0	0	1	0	1	0	0	1	0	1	1		2013-2014	114.001
51	Irbid	North	0	HT	0																0	0	0	1	0	0	0				0		1	1	2		2011-2012	51.04
83	Zarqa	Central	1	HT	1	0	0	1	0	1	6	25		1	1	0			Yes	Private	0	2	0	1	0	1	0	1	1	0	0	1	0	1	4		2011-2012	83.044
70	Irbid	North	0	HT	0																0	0	0	1	0	0	0				0		1	1	3		2013-2014	70.001
121	Amman	Central	1	HT	1	0	0	55	0	1	2	0		1	1	0			Yes	Public	1	0	0	1	1	0	0	0	1	0	1	55	1	1	4		2011-2012	121.05
86	Zarqa	Central	0	HT	0																0	0	0	1	0	0	0				0		1	1	3		2013-2014	86.073
24	Amman	Central	0	HT	8																0	0	0	1	0	0	0				0		1	1	2		2013-2014	24.002
90	Zarqa	Central	0	HT	0																0	0	0	1	0	0	0				0		1	1	1		2013-2014	90.07
12	Amman	Central	1	HT	1	0	0	1	1	2	8	20		1	1	0			Yes		0	0	0	1	0	0	0	1	1	0	0	2	1	1	4		2011-2012	12.094
12	Amman	Central	0	HT	0																0	0	0	1	0	0	0				0		1	1	2		2011-2012	12.093
124	Zarqa	Central	1	HT	0																0	0	0	1	0	0	0				0		1	1	1		2013-2014	124.092
12	Amman	Central	1	HT	1	0	0	0	1	3	8	5		1	1	0			Yes		0	0	0	1	0	0	0	1	1	0	0	1	0	1	3		2013-2014	12.092
15	Amman	Central	0	HT	0																0	0	0	1	0	0	0				0		1	1	1		2011-2012	15.01
101	Irbid	North	0	HT	0																0	0	0	1	0	0	0				1		1	1	3		2013-2014	101.041
2	Amman	Central	0	HT	0																0	0	0	1	0	0	0				1		1	1	2	Preparatory	2011-2012	2.04
107	Irbid	North	1	HT	0																0	0	0	1	0	0	0				0		1	1	1		2011-2012	107.01
5	Amman	Central	0	HT	0																0	0	0	1	0	0	0				0		1	1	4		2013-2014	5.011
3	Amman	Central	1	HT	0																0	0	0	1	0	0	0				0		1	1	1		2013-2014	3.063
124	Zarqa	Central	0	HT	0																0	0	0	1	0	0	0				0		1	1	2		2011-2012	124.021
89	Zarqa	Central	1	HT	1	0	1	0	0	2	7	5		1	1	2	5		Yes	Private	0	2	0	1	0	1	0	1	1	1	0	1	0	1	3		2013-2014	89.061
108	Irbid	North	1	HT	1	0	0	1	0	6			1	1	0	2	2		No		0	0	0	0					1	1	1	1	0	1	3		2011-2012	108.025
91	Zarqa	Central	1	HT	1	0	0	1	0	2	5	0		1	1	0			Yes	Public	1	0	0	1	1	0	0	0	1	0	0	1	0	1	2		2013-2014	91.011
78	Irbid	North	1	HT	0																0	0	0	1	0	0	0				0		1	1	2		2013-2014	78.031
114	Mafraq	North	0	HT	0																0	0	0	1	0	0	0				0		1	1	4		2013-2014	114.03
60	Amman	Central	1	HT	0																0	0	0	1	0	0	0				0		1	1	1		2011-2012	60.053
12	Amman	Central	1	HT	0																0	0	0	1	0	0	0				0		1	1	4		2011-2012	12.055
122	Mafraq	North	0	HT	0																0	0	0	1	0	0	0				1		1	1	2	Primary	2013-2014	122.061
72	Irbid	North	0	HT	0																0	0	0	1	0	0	0				0		1	1	3		2011-2012	72.021
96	Madaba	Central	1	HT	1	0	0	0	2	1	6	0		1	1	0			Yes	Private	0	2	0	1	0	1	0	0	1	0	1	2	1	1	1		2013-2014	96.06
16	Karak	South	0	HT	0																0	0	0	1	0	0	0				0		1	1	1		2011-2012	16.011
80	Balqa	Central	0	HT	0																0	0	0	1	0	0	0				0		1	1	1		2013-2014	80.07
64	Irbid	North	0	HT	0																0	0	0	1	0	0	0				0		1	1	3	Preparatory	2011-2012	64.031
52	Irbid	North	1	HT	0																0	0	0	1	0	0	0				1		1	1	4		2011-2012	52.05
10	Amman	Central	0	HT	0																0	0	0	1	0	0	0				0		1	0	2		2011-2012	10.031
42	Amman	Central	0	HT	0																0	0	0	1	0	0	0				0		1	1	3		2013-2014	42.012
10	Amman	Central	1	HT	1	0	0	0	1	6			6	1	1	2	2		No		0	0	0	0					1	1	0	1	0	1	4		2013-2014	10.03
108	Irbid	North	1	HT	0																0	0	0	1	0	0	0				0		1	1	2	Preparatory	2013-2014	108.061
49	Aljoun	North	0	HT	0																0	0	0	1	0	0	0				0		1	1	3		2013-2014	49.012
8	Amman	Central	1	HT	0																0	0	0	1	0	0	0				0		1	1	2		2013-2014	8.031
65	Irbid	North	0	HT	0																0	0	0	1	0	0	0				0		1	1	4		2011-2012	65.05
111	Mafraq	North	1	HT	0																0	0	0	1	0	0	0				0		1	1	3		2013-2014	111.06
24	Amman	Central	0	HT	0																0	0	0	1	0	0	0				1		1	1	4		2013-2014	24.06
76	Irbid	North	1	HT	0																0	0	0	1	0	0	0				0		1	1	3		2013-2014	76.07
13	Amman	Central	0	HT	0																0	0	0	1	0	0	0				0		1	1	4		2011-2012	13.001
92	Irbid	North	0	HT	0																0	0	0	1	0	0	0				0		1	1	3		2011-2012	92.031
107	Irbid	North	1	HT	0																0	0	0	1	0	0	0				0		1	1	2	Primary	2013-2014	107.074
62	Irbid	North	1	HT	0																0	0	0	1	0	0	0				0		1	1	4	Secondary or higher	2013-2014	62.063
91	Zarqa	Central	1	HT	0																0	0	0	1	0	0	0				0		1	0	2		2013-2014	91.002
113	Mafraq	North	1	HT	0																0	0	0	1	0	0	0				1		1	1	4		2013-2014	113.03
86	Zarqa	Central	0	HT	0																0	0	0	1	0	0	0				0		1	1	4	Secondary or higher	2013-2014	86.03
78	Irbid	North	1	HT	1	0	0	1	0	1	4	15		1	1	0			Yes	Private	0	2	0	1	0	1	0	1	1	0	1	1	0	1	3		2013-2014	78.026
59	Amman	Central	0	HT	0																0	0	0	1	0	0	0				0		1	1	4		2011-2012	59.051
101	Irbid	North	1	HT	0																0	0	0	1	0	0	0				0		1	1	1	Preparatory	2011-2012	101.06
35	Jarash	North	0	HT	0																0	0	0	1	0	0	0				1		1	1	3		2013-2014	35.05
103	Irbid	North	0	HT	0																0	0	0	1	0	0	0				0		1	1	2		2013-2014	103.04
75	Irbid	North	0	HT	0																0	0	0	1	0	0	0				1		1	1	3		2013-2014	75.015
9	Amman	Central	1	HT	0																0	0	0	1	0	0	0				0		1	1	3		2011-2012	9.004
116	Mafraq	North	1	HT	0																0	0	0	1	0	0	0				0		1	1	3		2011-2012	116.001
9	Amman	Central	1	HT	1	0	0	0	1	1	1	0		1	1	0			Yes	Public	1	0	0	1	1	0	0	0	1	0	0	1	0	1	1		2011-2012	9.003
61	Balqa	Central	0	HT	0																0	0	0	1	0	0	0				0		1	1	3		2011-2012	61.021
14	Amman	Central	1	HT	0																0	0	0	1	0	0	0				0		1	1	3		2013-2014	14.07
56	Mafraq	North	1	HT	0																0	0	0	1	0	0	0				0		1	1	2	Preparatory	2013-2014	56.042
17	Ma'an	South	1	HT	1	0	0	0	1	1	5	250		1	1	2	2		Yes	Public	1	0	0	1	1	0	0	1	1	1	0	1	0	1	4		2011-2012	17.041
75	Irbid	North	0	HT	0																0	0	0	1	0	0	0				0		1	1	2		2011-2012	75.025
34	Irbid	North	1	HT	0																0	0	0	1	0	0	0				0		1	1	1		2011-2012	34.072
97	Madaba	Central	0	HT	0																0	0	0	1	0	0	0				0		1	1	1		2013-2014	97.031
13	Amman	Central	0	HT	0																0	0	0	1	0	0	0				0		1	1	2		2013-2014	13.012
121	Amman	Central	0	HT	0																0	0	0	1	0	0	0				0		1	1	2		2013-2014	121.091
85	Zarqa	Central	0	HT	0																0	0	0	1	0	0	0				0		1	1	3		2013-2014	85.01
86	Zarqa	Central	0	HT	0																0	0	0	1	0	0	0				0		1	1	4		2011-2012	86.012
116	Mafraq	North	0	HT	0																0	0	0	1	0	0	0				1		1	1	1		2013-2014	116.06
52	Irbid	North	1	HT	0																0	0	0	1	0	0	0				0		1	0	2	Primary	2011-2012	52.061
32	Amman	Central	1	HT	0																0	0	0	1	0	0	0				0		1	1	2		2013-2014	32.061
94	Mafraq	North	0	HT	0																0	0	0	1	0	0	0						1	1	1	Preparatory	2011-2012	94.041
82	Aqabah	South	0	HT	0																0	0	0	1	0	0	0				0		1	1	1	Primary	2013-2014	82.071
113	Mafraq	North	0	HT	0																0	0	0	1	0	0	0				1		1	1	4		2011-2012	113.031
96	Madaba	Central	1	HT	1	0	0	1	0	1	2	0		1	1	0			Yes	Public	1	0	0	1	1	0	0	0	1	0	0	1	0	1	3		2011-2012	96.021
7	Amman	Central	0	HT	0																0	0	0	1	0	0	0				0		1	1	2		2013-2014	7.051
3	Amman	Central	1	HT	0																0	0	0	1	0	0	0				0		1	1	2	Primary	2011-2012	3.062
125	Zarqa	Central	0	HT	0																0	0	0	1	0	0	0				0		1	1	4		2013-2014	125.05
34	Irbid	North	1	HT	1	0	0	0	2	1	1	0		1	1	0			Yes	Public	1	0	0	1	1	0	0	0	1	0	0	2	1	1	2		2013-2014	34.021
42	Amman	Central	0	HT	0																0	0	0	1	0	0	0				0		1	1	3	Primary	2013-2014	42.071
9	Amman	Central	0	HT	0																0	0	0	1	0	0	0				0		1	1	1		2013-2014	9.041
85	Zarqa	Central	1	HT	0																0	0	0	1	0	0	0				0		1	1	2	Preparatory	2013-2014	85.07
91	Zarqa	Central	0	HT	0																0	0	0	1	0	0	0				0		1	1	2		2013-2014	91.06
66	Irbid	North	0	HT	0																0	0	0	1	0	0	0				0		1	1	3		2013-2014	66.011
74	Irbid	North	0	HT	0																0	0	0	1	0	0	0				0		1	1	1		2011-2012	74.014
82	Aqabah	South	0	HT	0																0	0	0	1	0	0	0				0		1	1	2	Primary	2011-2012	82.061
43	Amman	Central	1	HT	1	0	0	1	0	1	4	5		1	1	2	2		Yes	Private	0	2	0	1	0	1	0	1	1	1	1	1	0	1	4		2013-2014	43.05
121	Amman	Central	0	HT	0																0	0	0	1	0	0	0						1	1	1		2011-2012	121.02
95	Mafraq	North	1	HT	1	0	0	1	0	1	10	0		1	1	0			Yes	Charity	0	0	3	1	0	0	1	0	1	0	1	1	0	1	2		2011-2012	95.06
73	Irbid	North	1	HT	1	0	0	1	0	1	4	10		1	1	0			Yes	Private	0	2	0	1	0	1	0	1	1	0	0	1	0	1	4		2011-2012	73.053
97	Madaba	Central	1	HT	1	0	0	1	0	4	4	5		1	1	0			Yes	Private	0	2	0	1	0	1	0	1	1	0	0	1	0	1	3	Preparatory	2013-2014	97.071
119	Amman	Central	1	HT	0																0	0	0	1	0	0	0				0		1	1	2		2013-2014	119.07
1	Amman	Central	0	HT	8																0	0	0	1	0	0	0				0		1	1	1		2011-2012	1.042
17	Ma'an	South	0	HT	0																0	0	0	1	0	0	0				1		1	1	3		2013-2014	17.06
32	Amman	Central	1	HT	1	0	0	1	0	5	7	10		1	0	2	2		Yes	Private	0	2	0	1	0	1	0	1	1	1	1	1	0	1	3		2013-2014	32.05
111	Mafraq	North	1	HT	0																0	0	0	1	0	0	0				0		1	1	3		2013-2014	111.03
30	Karak	South	1	HT	1	0	0	1	1	1	1	0		1	1	0			Yes	Public	1	0	0	1	1	0	0	0	1	0	0	2	1	1	4	Primary	2011-2012	30.041
15	Amman	Central	1	HT	1	0	1	0	0	1	2	0		1	1	0			Yes	Public	1	0	0	1	1	0	0	0	1	0	0	1	0	1	3		2013-2014	15.04
31	Amman	Central	0	HT	0																0	0	0	1	0	0	0				0		1	1	3	Preparatory	2011-2012	31.06
49	Aljoun	North	1	HT	0																0	0	0	1	0	0	0				0		1	1	1		2013-2014	49.046
107	Irbid	North	1	HT	0																0	0	0	1	0	0	0				0		1	1	2	Secondary or higher	2013-2014	107.071
104	Irbid	North	0	HT	0																0	0	0	1	0	0	0				0		1	1	1		2011-2012	104.042
14	Amman	Central	1	HT	0																0	0	0	1	0	0	0				0		1	1	1		2011-2012	14.041
95	Mafraq	North	1	HT	0																0	0	0	1	0	0	0				0		1	1	2		2013-2014	95.021
110	Balqa	Central	0	HT	0																0	0	0	1	0	0	0				0		1	1	3		2011-2012	110.06
75	Irbid	North	0	HT	0																0	0	0	1	0	0	0				0		1	1	3		2011-2012	75.016
72	Irbid	North	1	HT	0																0	0	0	1	0	0	0				1		1	1	4		2011-2012	72.002
73	Irbid	North	0	HT	0																0	0	0	1	0	0	0				0		1	0	4		2011-2012	73.02
72	Irbid	North	1	HT	0																0	0	0	1	0	0	0				0		1	0	3	Primary	2013-2014	72.031
59	Amman	Central	1	HT	1	0	0	1	0	1	5	0		1	1	0			Yes	Public	1	0	0	1	1	0	0	0	1	0	0	1	0	1	4		2011-2012	59.04
115	Mafraq	North	1	HT	0																0	0	0	1	0	0	0				0		1	1	3	Primary	2013-2014	115.063
115	Mafraq	North	1	HT	1	0	0	0	1	3	4	20		1	1	0			Yes	Private	0	2	0	1	0	1	0	1	1	0	1	1	0	1	2	Primary	2013-2014	115.003
19	Balqa	Central	1	HT	0																0	0	0	1	0	0	0				1		1	1	1	Primary	2013-2014	19.054
72	Irbid	North	1	HT	0																0	0	0	1	0	0	0				0		1	1	3		2011-2012	72.04
83	Zarqa	Central	1	HT	0																0	0	0	1	0	0	0				0		1	1	1		2011-2012	83.06
13	Amman	Central	1	HT	1	0	0	1	0	1	1	0		1	1	0			Yes	Public	1	0	0	1	1	0	0	0	1	0	0	1	0	1	4		2011-2012	13.014
52	Irbid	North	1	HT	0																0	0	0	1	0	0	0				0		1	1	4		2013-2014	52.041
71	Irbid	North	1	HT	1	0	0	0	2	1	4	12		1	1	0			Yes	Private	0	2	0	1	0	1	0	1	1	0	0	2	1	0	3	Secondary or higher	2013-2014	71.052
18	Ma'an	South	0	HT	0																0	0	0	1	0	0	0				0		1	1	2		2011-2012	18.051
22	Amman	Central	1	HT	0																0	0	0	1	0	0	0				0		1	1	4	Secondary or higher	2011-2012	22.01
28	Mafraq	North	1	HT	0																0	0	0	1	0	0	0				1		1	1	4		2013-2014	28.041
87	Zarqa	Central	1	HT	1	0	0	0	1	3	7	1		1	1	0			Yes	Private	0	2	0	1	0	1	0	1	1	0	0	1	0	1	2		2013-2014	87.03
81	Balqa	Central	0	HT	0																0	0	0	1	0	0	0				0		1	1	2		2013-2014	81.076
3	Amman	Central	0	HT	0																0	0	0	1	0	0	0				0		1	1	2		2013-2014	3.051
76	Irbid	North	1	HT	1	0	0	1	0	3	3	0		1	0	2	2		Yes	Private	0	2	0	1	0	1	0	0	1	1	0	1	0	1	4		2013-2014	76.071
11	Amman	Central	0	HT	0																0	0	0	1	0	0	0				0		1	1	1		2011-2012	11.06
26	Mafraq	North	0	HT	0																0	0	0	1	0	0	0				1		1	1	2		2013-2014	26.05
76	Irbid	North	0	HT	0																0	0	0	1	0	0	0				0		1	1	3		2011-2012	76.012
85	Zarqa	Central	0	HT	0																0	0	0	1	0	0	0				1		1	1	1		2013-2014	85.06
94	Mafraq	North	0	HT	0																0	0	0	1	0	0	0				0		1	1	2		2013-2014	94.002
11	Amman	Central	0	HT	0																0	0	0	1	0	0	0				0		1	1	3		2013-2014	11.062
19	Balqa	Central	1	HT	1	0	0	2	0	1	1	0		1	1	0			Yes	Public	1	0	0	1	1	0	0	0	1	0	0	2	1	1	1	Primary	2013-2014	19.072
31	Amman	Central	0	HT	0																0	0	0	1	0	0	0				1		1	1	2	Primary	2013-2014	31.03
122	Mafraq	North	1	HT	0																0	0	0	1	0	0	0				1		1	1	1		2011-2012	122.002
87	Zarqa	Central	0	HT	0																0	0	0	1	0	0	0				0		1	1	1		2013-2014	87.051
113	Mafraq	North	0	HT	0																0	0	0	1	0	0	0				0		1	1	2		2013-2014	113.04
64	Irbid	North	1	HT	0																0	0	0	1	0	0	0				0		1	1	4		2011-2012	64.05
97	Madaba	Central	0	HT	0																0	0	0	1	0	0	0				0		1	1	3		2011-2012	97.03
109	Balqa	Central	0	HT	0																0	0	0	1	0	0	0				0		1	1	4		2011-2012	109.032
115	Mafraq	North	1	HT	1	0	2	0	0	1	9	0		1	1	0			Yes	Charity	0	0	3	1	0	0	1	0	1	0	0	2	1	1	4		2013-2014	115.02
59	Amman	Central	0	HT	0																0	0	0	1	0	0	0				0		1	1	2		2011-2012	59.033
99	Irbid	North	1	HT	1	0	0	0	1	1	1	0		1	1	0			Yes	Public	1	0	0	1	1	0	0	0	1	0	0	1	0	1	4	Preparatory	2013-2014	99.053
71	Irbid	North	1	HT	1	0	0	1	0	2	7	0		1	1	2	5		Yes	Private	0	2	0	1	0	1	0	0	1	1	0	1	0	1	4		2011-2012	71.063
26	Mafraq	North	0	HT	0																0	0	0	1	0	0	0				0		1	1	4		2013-2014	26.04
94	Mafraq	North	0	HT	0																0	0	0	1	0	0	0				0		1	1	4		2011-2012	94.03
61	Balqa	Central	1	HT	1	0	0	0	1	3	1	0		1	1	0			Yes	Public	1	0	0	1	1	0	0	0	1	0	0	1	0	1	4		2013-2014	61.062
58	Mafraq	North	0	HT	0																0	0	0	1	0	0	0				0		1	0	3		2011-2012	58.055
81	Balqa	Central	0	HT	0																0	0	0	1	0	0	0				0		1	1	2		2013-2014	81.074
6	Amman	Central	1	HT	0																0	0	0	1	0	0	0				0		1	1	3		2013-2014	6.031
119	Amman	Central	1	HT	0																0	0	0	1	0	0	0				0		1	0	2		2013-2014	119.05
43	Amman	Central	1	HT	1	0	0	1	0	4	5	10		1	1	2	6		Yes	Public	1	0	0	1	1	0	0	1	1	1	0	1	0	1	3		2013-2014	43.053
123	Zarqa	Central	0	HT	0																0	0	0	1	0	0	0				0		1	1	4		2013-2014	123.03
3	Amman	Central	0	HT	0																0	0	0	1	0	0	0				1		1	1	3	Preparatory	2011-2012	3.033
21	Amman	Central	1	HT	1	0	0	0	1	1	1	10		1	1	0			Yes	Public	1	0	0	1	1	0	0	1	1	0	0	1	0	1	1		2013-2014	21.091
17	Ma'an	South	0	HT	0																0	0	0	1	0	0	0				0		1	1	1		2013-2014	17.033
90	Zarqa	Central	0	HT	0																0	0	0	1	0	0	0				0		1	1	1		2013-2014	90.032
51	Irbid	North	1	HT	0																0	0	0	1	0	0	0				0		1	1	1	Secondary or higher	2011-2012	51.06
1	Amman	Central	1	HT	0																0	0	0	1	0	0	0				0		1	1	2		2011-2012	1.002
34	Irbid	North	1	HT	0																0	0	0	1	0	0	0				0		1	1	2		2013-2014	34.031
75	Irbid	North	1	HT	0																0	0	0	1	0	0	0				0		1	1	3		2013-2014	75.075
6	Amman	Central	0	HT	0																0	0	0	1	0	0	0				0		1	1	4		2013-2014	6.03
65	Irbid	North	0	HT	0																0	0	0	1	0	0	0				0		1	1	4		2011-2012	65.011
104	Irbid	North	0	HT	0																0	0	0	1	0	0	0				0		1	1	2		2013-2014	104.003
77	Irbid	North	0	HT	0																0	0	0	1	0	0	0				0		1	1	2		2011-2012	77.041
32	Amman	Central	0	HT	0																0	0	0	1	0	0	0				0		1	1	2		2013-2014	32.06
41	Amman	Central	0	HT	0																0	0	0	1	0	0	0				0		1	1	1		2011-2012	41.003
120	Amman	Central	0	HT	0																0	0	0	1	0	0	0				1		1	1	3	Preparatory	2013-2014	120.021
68	Irbid	North	1	HT	0																0	0	0	1	0	0	0				0		1	1	3		2013-2014	68.061
67	Irbid	North	0	HT	0																0	0	0	1	0	0	0				0		1	1	4		2011-2012	67.032
16	Karak	South	0	HT	0																0	0	0	1	0	0	0				0		1	1	1		2011-2012	16.07
77	Irbid	North	0	HT	0																0	0	0	1	0	0	0				0		1	1	3		2013-2014	77.062
6	Amman	Central	0	HT	0																0	0	0	1	0	0	0				0		1	1	4		2011-2012	6.05
51	Irbid	North	1	HT	1	0	0	1	0	2	9	0		0	1	0			Yes	Charity	0	0	3	1	0	0	1	0	1	0	0	1	0	1	4		2011-2012	51.042
77	Irbid	North	0	HT	0																0	0	0	1	0	0	0				0		1	1	1		2013-2014	77.002
77	Irbid	North	0	HT	0																0	0	0	1	0	0	0				0		1	1	2		2011-2012	77.061
34	Irbid	North	0	HT	0																0	0	0	1	0	0	0				0		1	1	4		2011-2012	34.011
122	Mafraq	North	0	HT	0																0	0	0	1	0	0	0				0		1	1	1		2011-2012	122.031
11	Amman	Central	1	HT	1	0	0	2	0	2	2	0		1	1	0			Yes	Public	1	0	0	1	1	0	0	0	1	0	0	2	1	1	1		2011-2012	11.031
43	Amman	Central	1	HT	0																0	0	0	1	0	0	0				0		1	1	3		2011-2012	43.02
51	Irbid	North	1	HT	1	0	0	0	1	2	9	0		0	1	0			Yes	Charity	0	0	3	1	0	0	1	0	1	0	0	1	0	1	1		2013-2014	51.041
113	Mafraq	North	0	HT	0																0	0	0	1	0	0	0				0		1	1	1		2013-2014	113.062
27	Mafraq	North	1	HT	0																0	0	0	1	0	0	0				1		1	1	3		2011-2012	27.022
75	Irbid	North	0	HT	0																0	0	0	1	0	0	0				0		1	1	2		2011-2012	75.024
71	Irbid	North	0	HT	0																0	0	0	1	0	0	0				0		1	1	4	Preparatory	2013-2014	71.032
25	Amman	Central	1	HT	1	0	0	1	0	1	2	0		1	1	0			Yes	Public	1	0	0	1	1	0	0	0	1	0	0	1	0	1	2		2011-2012	25.06
80	Balqa	Central	1	HT	0																0	0	0	1	0	0	0				0		1	1	2		2013-2014	80.055
89	Zarqa	Central	0	HT	0																0	0	0	1	0	0	0				1		1	0	3	Primary	2013-2014	89.03
34	Irbid	North	0	HT	0																0	0	0	1	0	0	0				0		1	1	4		2011-2012	34.07
24	Amman	Central	1	HT	0																0	0	0	1	0	0	0				0		1	1	3		2011-2012	24.051
75	Irbid	North	1	HT	0																0	0	0	1	0	0	0				0		1	1	1	Secondary or higher	2013-2014	75.056
7	Amman	Central	0	HT	0																0	0	0	1	0	0	0				1		1	1	2		2011-2012	7.091
73	Irbid	North	1	HT	1	0	0	0	2	3	1	0		1	0	2	2		Yes	Public	1	0	0	1	1	0	0	0	1	1	0	2	1	1	3		2013-2014	73.002
74	Irbid	North	1	HT	0																0	0	0	1	0	0	0				0		1	1	2		2011-2012	74.07
5	Amman	Central	0	HT	0																0	0	0	1	0	0	0				0		1	1	4		2011-2012	5.002
32	Amman	Central	1	HT	1	0	0	1	0	2	5	10		1	1	2	2		Yes	Public	1	0	0	1	1	0	0	1	1	1	1	1	0	1	4		2013-2014	32.02
1	Amman	Central	0	HT	0																0	0	0	1	0	0	0				1		1	1	2		2013-2014	1.03
83	Zarqa	Central	0	HT	0																0	0	0	1	0	0	0				0		1	1	3		2011-2012	83.043
111	Mafraq	North	1	HT	0																0	0	0	1	0	0	0				0		1	1	4		2011-2012	111.07
98	Tafilah	South	0	HT	0																0	0	0	1	0	0	0				0		1	1	3		2013-2014	98.02
90	Zarqa	Central	0	HT	0																0	0	0	1	0	0	0				0		1	1	3		2011-2012	90.051
94	Mafraq	North	0	HT	0																0	0	0	1	0	0	0				0		1	0	2	Preparatory	2011-2012	94.031
27	Mafraq	North	1	HT	1	0	0	0	1	1	10	10		1	1	0			Yes	Charity	0	0	3	1	0	0	1	1	1	0	0	1	0	1	4		2011-2012	27.023
45	Amman	Central	1	HT	1	0	0	0	1	1	2	0		0	0	2	4		Yes	Public	1	0	0	1	1	0	0	0		1	0	1	0	1	2		2013-2014	45.052
74	Irbid	North	1	HT	1	0	0	0	2	6			7	0	1	0			No		0	0	0	0					1	0	1	2	1	1	4		2013-2014	74.054
122	Mafraq	North	1	HT	0																0	0	0	1	0	0	0				0		1	1	2		2011-2012	122.091
70	Irbid	North	1	HT	0																0	0	0	1	0	0	0				0		1	1	3	Primary	2011-2012	70.043
2	Amman	Central	0	HT	0																0	0	0	1	0	0	0				0		1	1	3		2013-2014	2.002
125	Zarqa	Central	1	HT	1	0	0	1	0	2	6	150		1	1	0			Yes	Private	0	2	0	1	0	1	0	1	1	0	0	1	0	1	4		2011-2012	125.002
86	Zarqa	Central	0	HT	0																0	0	0	1	0	0	0				0		1	1	3	None	2011-2012	86.053
50	Irbid	North	0	HT	0																0	0	0	1	0	0	0				0		1	1	1		2013-2014	50.052
86	Zarqa	Central	0	HT	0																0	0	0	1	0	0	0				0		1	1	4		2013-2014	86.013
70	Irbid	North	1	HT	0																0	0	0	1	0	0	0				0		1	1	2	Secondary or higher	2011-2012	70.07
70	Irbid	North	0	HT	0																0	0	0	1	0	0	0				0		1	1	4		2011-2012	70.031
70	Irbid	North	1	HT	1	0	0	0	1	2	10	0		1	1	0			Yes	Charity	0	0	3	1	0	0	1	0	1	0	0	1	0	1	4		2011-2012	70.01
47	Amman	Central	1	HT	0																0	0	0	1	0	0	0				0		1	1	3		2011-2012	47.031
11	Amman	Central	1	HT	0																0	0	0	1	0	0	0				0		1	1	4		2013-2014	11.043
107	Irbid	North	1	HT	1	0	0	1	0	1	5	0		1	1	0			Yes	Public	1	0	0	1	1	0	0	0	1	0	0	1	0	1	4		2011-2012	107.011
17	Ma'an	South	1	HT	1	0	0	1	0	1	5	0		1	1	0			Yes	Public	1	0	0	1	1	0	0	0	1	0	0	1	0	1	3		2011-2012	17.012
91	Zarqa	Central	1	HT	0																0	0	0	1	0	0	0				0		1	1	4		2013-2014	91.012
73	Irbid	North	1	HT	1	0	0	1	0	1	4	10		1	1	0			Yes	Private	0	2	0	1	0	1	0	1	1	0	0	1	0	1	4		2011-2012	73.011
28	Mafraq	North	0	HT	0																0	0	0	1	0	0	0				0		1	1	2		2013-2014	28.054
84	Zarqa	Central	1	HT	1	0	0	1	0	1	2	0		1	1	0			Yes	Public	1	0	0	1	1	0	0	0	1	0	0	1	0	1	2		2013-2014	84.091
26	Mafraq	North	0	HT	0																0	0	0	1	0	0	0				0		1	1	4		2013-2014	26.091
30	Karak	South	0	HT	0																0	0	0	1	0	0	0				0		1	1	3	None	2011-2012	30.072
25	Amman	Central	0	HT	0																0	0	0	1	0	0	0				0		1	1	4	Primary	2011-2012	25.021
31	Amman	Central	0	HT	0																0	0	0	1	0	0	0				0		1	1	2	Primary	2013-2014	31.031
114	Mafraq	North	0	HT	0																0	0	0	1	0	0	0				0		1	1	3		2013-2014	114.003
101	Irbid	North	0	HT	0																0	0	0	1	0	0	0				1		1	1	4		2013-2014	101.021
74	Irbid	North	0	HT	0																0	0	0	1	0	0	0				0		1	1	2		2011-2012	74.013
36	Jarash	North	1	HT	0																0	0	0	1	0	0	0				0		1	0	3		2013-2014	36.021
100	Irbid	North	0	HT	0																0	0	0	1	0	0	0				0		1	1	1	Secondary or higher	2011-2012	100.071
101	Irbid	North	0	HT	0																0	0	0	1	0	0	0				1		1	1	3		2013-2014	101.04
8	Amman	Central	1	HT	0																0	0	0	1	0	0	0				0		1	1	2	Preparatory	2011-2012	8.051
6	Amman	Central	0	HT	0																0	0	0	1	0	0	0				0		1	1	2	Secondary or higher	2013-2014	6.036
26	Mafraq	North	1	HT	0																0	0	0	1	0	0	0				0		1	1	3		2013-2014	26.051
8	Amman	Central	0	HT	0																0	0	0	1	0	0	0				0		1	1	1	Preparatory	2013-2014	8.033
18	Ma'an	South	0	HT	0																0	0	0	1	0	0	0				0		1	1	2		2013-2014	18.002
67	Irbid	North	1	HT	0																0	0	0	1	0	0	0				0		1	1	3		2013-2014	67.021
76	Irbid	North	1	HT	1	0	0	1	0	1	1	0		1	1	0			Yes	Public	1	0	0	1	1	0	0	0	1	0	0	1	0	1	1		2013-2014	76.032
121	Amman	Central	1	HT	1	0	1	0	0	1	4	14		0	0	8			Yes	Private	0	2	0	1	0	1	0	1		0	0	1	0	1	1		2011-2012	121.031
102	Irbid	North	1	HT	1	0	0	0	1	2	5	0		1	1	0			Yes	Public	1	0	0	1	1	0	0	0	1	0	0	1	0	1	4		2011-2012	102.02
88	Zarqa	Central	0	HT	0																0	0	0	1	0	0	0				0		1	1	1		2013-2014	88.07
8	Amman	Central	1	HT	0																0	0	0	1	0	0	0				0		1	1	3		2011-2012	8.001
8	Amman	Central	0	HT	0																0	0	0	1	0	0	0				0		1	1	3		2011-2012	8.043
112	Mafraq	North	0	HT	0																0	0	0	1	0	0	0				0		1	1	2		2013-2014	112.07
97	Madaba	Central	1	HT	0																0	0	0	1	0	0	0				0		1	0	2		2011-2012	97.01
73	Irbid	North	0	HT	0																0	0	0	1	0	0	0				0		1	1	4	Secondary or higher	2013-2014	73.051
104	Irbid	North	1	HT	1	0	1	0	0	1	2	0		1	1	0			Yes	Public	1	0	0	1	1	0	0	0	1	0	0	1	0	1	2		2011-2012	104.032
74	Irbid	North	0	HT	0																0	0	0	1	0	0	0				0		1	1	1		2011-2012	74.03
26	Mafraq	North	0	HT	0																0	0	0	1	0	0	0				1		1	1	4		2013-2014	26.003
10	Amman	Central	1	HT	0																0	0	0	1	0	0	0				0		1	0	4		2011-2012	10.02
64	Irbid	North	1	HT	1	0	0	0	2	1	6	2	1	1	1	0			Yes	Private	0	2	0	1	0	1	0	1	1	0	1	2	1	1	3		2013-2014	64.002
101	Irbid	North	0	HT	0																0	0	0	1	0	0	0				0		1	1	4		2011-2012	101.01
111	Mafraq	North	1	HT	1	0	0	1	0	1	5	0		1	1	0			Yes	Public	1	0	0	1	1	0	0	0	1	0	0	1	0	1	4		2013-2014	111.032
64	Irbid	North	0	HT	0																0	0	0	1	0	0	0				1		1	1	1	Preparatory	2013-2014	64.06
84	Zarqa	Central	1	HT	0																0	0	0	1	0	0	0				0		1	1	3		2013-2014	84.03
27	Mafraq	North	0	HT	0																0	0	0	1	0	0	0				0		1	1	3		2011-2012	27.051
35	Jarash	North	0	HT	0																0	0	0	1	0	0	0				0		1	1	3		2013-2014	35.042
125	Zarqa	Central	0	HT	0																0	0	0	1	0	0	0				0		1	1	4		2011-2012	125.04
73	Irbid	North	1	HT	1	0	0	0	1	2	10	0		1	1	0			Yes	Charity	0	0	3	1	0	0	1	0	1	0	0	1	0	1	4		2013-2014	73.03
73	Irbid	North	1	HT	0																0	0	0	1	0	0	0				0		1	1	4		2011-2012	73.001
49	Aljoun	North	0	HT	0																0	0	0	1	0	0	0				0		1	1	1		2013-2014	49.078
22	Amman	Central	0	HT	0																0	0	0	1	0	0	0				0		1	1	3		2013-2014	22.043
121	Amman	Central	0	HT	0																0	0	0	1	0	0	0				1		1	1	1		2013-2014	121.01
57	Mafraq	North	1	HT	1	0	0	1	0	1	2	0		0	1	0			Yes	Public	1	0	0	1	1	0	0	0	1	0	0	1	0	1	3	None	2013-2014	57.061
65	Irbid	North	1	HT	0																0	0	0	1	0	0	0				0		1	1	4		2013-2014	65.01
81	Balqa	Central	0	HT	0																0	0	0	1	0	0	0				0		1	1	3		2013-2014	81.048
6	Amman	Central	0	HT	0																0	0	0	1	0	0	0				1		1	0	3		2013-2014	6.033
46	Amman	Central	0	HT	0																0	0	0	1	0	0	0				0		1	1	1		2013-2014	46.041
106	Irbid	North	1	HT	0																0	0	0	1	0	0	0				0		1	1	3		2013-2014	106.02
2	Amman	Central	0	HT	0																0	0	0	1	0	0	0				0		1	1	1		2013-2014	2.033
32	Amman	Central	1	HT	1	0	0	0	1	1	5	0		1	1	2	2		Yes	Public	1	0	0	1	1	0	0	0	1	1	0	1	0	0	1		2013-2014	32.031
92	Irbid	North	0	HT	0																0	0	0	1	0	0	0				0		1	1	3		2013-2014	92.07
69	Irbid	North	1	HT	1	0	0	1	0	4	9	0		1	0	2	5		Yes	Charity	0	0	3	1	0	0	1	0	1	1	0	1	0	1	1		2013-2014	69.022
95	Mafraq	North	1	HT	0																0	0	0	1	0	0	0				0		1	0	1		2011-2012	95.011
21	Amman	Central	1	HT	0																0	0	0	1	0	0	0				0		1	1	4		2011-2012	21.051
118	Irbid	North	0	HT	0																0	0	0	1	0	0	0				0		1	1	2		2011-2012	118.018
87	Zarqa	Central	1	HT	1	0	0	0	1	1	10	4		1	1	0			Yes	Charity	0	0	3	1	0	0	1	1	1	0	1	1	0	1	4		2013-2014	87.021
56	Mafraq	North	0	HT	0																0	0	0	1	0	0	0						1	1	1		2011-2012	56.06
53	Irbid	North	1	HT	0																0	0	0	1	0	0	0				0		1	1	2		2013-2014	53.021
41	Amman	Central	0	HT	0																0	0	0	1	0	0	0				0		1	1	2		2011-2012	41.022
4	Amman	Central	0	HT	0																0	0	0	1	0	0	0				0		1	1	1		2013-2014	4.052
112	Mafraq	North	0	HT	0																0	0	0	1	0	0	0				0		1	1	4	Secondary or higher	2013-2014	112.05
4	Amman	Central	1	HT	1	0	1	1	1	1	5	0		1	1	0			Yes	Public	1	0	0	1	1	0	0	0	1	0	0	3	1	1	4		2011-2012	4.001
68	Irbid	North	1	HT	1	0	0	1	0	1	5	0		0	1	0			Yes	Public	1	0	0	1	1	0	0	0	1	0	0	1	0	1	4		2011-2012	68.001
123	Zarqa	Central	0	HT	0																0	0	0	1	0	0	0				0		1	1	2		2013-2014	123.051
23	Amman	Central	0	HT	0																0	0	0	1	0	0	0				0		1	1	4		2013-2014	23.032
101	Irbid	North	1	HT	1	0	0	0	1	2	9	5		1	1	0			Yes	Charity	0	0	3	1	0	0	1	1	1	0	0	1	0	1	4		2013-2014	101.03
52	Irbid	North	0	HT	0																0	0	0	1	0	0	0				0		1	1	1		2013-2014	52.002
1	Amman	Central	1	HT	0																0	0	0	1	0	0	0				0		1	1	1	Preparatory	2013-2014	1.071
69	Irbid	North	1	HT	1	0	1	0	0	2	6	30		1	1	2	2		Yes	Private	0	2	0	1	0	1	0	1	1	1	0	1	0	1	4		2013-2014	69.041
120	Amman	Central	1	HT	0																0	0	0	1	0	0	0				0		1	1	4		2011-2012	120.01
117	Mafraq	North	1	HT	0																0	0	0	1	0	0	0				1		1	1	4		2013-2014	117.054
57	Mafraq	North	1	HT	0																0	0	0	1	0	0	0				0		1	1	3	None	2013-2014	57.06
4	Amman	Central	0	HT	0																0	0	0	1	0	0	0				0		1	1	3		2011-2012	4.02
92	Irbid	North	0	HT	0																0	0	0	1	0	0	0				0		1	1	1		2011-2012	92.044
66	Irbid	North	0	HT	0																0	0	0	1	0	0	0				0		1	1	3		2011-2012	66.063
68	Irbid	North	1	HT	0																0	0	0	1	0	0	0				0		1	1	3		2011-2012	68.031
68	Irbid	North	1	HT	0																0	0	0	1	0	0	0				0		1	1	2		2011-2012	68.06
39	Amman	Central	1	HT	1	0	0	0	1	1	4	15		1	1	2	2		Yes	Private	0	2	0	1	0	1	0	1	1	1	0	1	0	1	1		2013-2014	39.02
23	Amman	Central	0	HT	0																0	0	0	1	0	0	0				0		1	1	4		2011-2012	23.001
68	Irbid	North	1	HT	0																0	0	0	1	0	0	0				0		1	1	3		2011-2012	68.071
7	Amman	Central	1	HT	0																0	0	0	1	0	0	0				0		1	1	3		2011-2012	7.02
104	Irbid	North	0	HT	0																0	0	0	1	0	0	0				0		1	0	2		2011-2012	104.063
117	Mafraq	North	1	HT	1	0	0	1	1	1	1	0		1	1	1	2		Yes	Public	1	0	0	1	1	0	0	0	1	1	0	2	1	1	4		2013-2014	117.004
13	Amman	Central	1	HT	1	0	0	0	1	6			1	1	1	0			No		0	0	0	0					1	0	0	1	0	1	2	Preparatory	2011-2012	13.04
124	Zarqa	Central	0	HT	0																0	0	0	1	0	0	0				0		1	1	3	Primary	2013-2014	124.04
45	Amman	Central	1	HT	8																0	0	0	1	0	0	0				0		1	1	4		2011-2012	45.011
67	Irbid	North	1	HT	0																0	0	0	1	0	0	0				0		1	1	1		2011-2012	67.003
39	Amman	Central	1	HT	0																0	0	0	1	0	0	0				0		1	1	4		2013-2014	39.001
87	Zarqa	Central	1	HT	0																0	0	0	1	0	0	0				0		1	1	1		2011-2012	87.07
54	Irbid	North	1	HT	0																0	0	0	1	0	0	0				0		1	1	2		2013-2014	54.022
55	Mafraq	North	0	HT	0																0	0	0	1	0	0	0				0		1	1	4		2011-2012	55.04
15	Amman	Central	0	HT	0																0	0	0	1	0	0	0				0		1	1	1		2013-2014	15.071
82	Aqabah	South	0	HT	0																0	0	0	1	0	0	0				0		1	0	3		2011-2012	82.021
10	Amman	Central	1	HT	1	0	0	0	1	5	5	5		1	1	0			Yes	Public	1	0	0	1	1	0	0	1	1	0	1	1	0	0	4		2013-2014	10.051
119	Amman	Central	0	HT	0																0	0	0	1	0	0	0				0		1	1	1		2013-2014	119.04
74	Irbid	North	0	HT	0																0	0	0	1	0	0	0				0		1	1	3		2013-2014	74.06
67	Irbid	North	0	HT	0																0	0	0	1	0	0	0				0		1	1	1		2011-2012	67.074
110	Balqa	Central	1	HT	1	0	0	1	0	6			1	1	1	1	2		No		0	0	0	0					1	1	0	1	0	1	1		2011-2012	110.061
106	Irbid	North	0	HT	0																0	0	0	1	0	0	0				1		1	1	2	Preparatory	2011-2012	106.05
63	Irbid	North	1	HT	0																0	0	0	1	0	0	0				0		1	1	3		2013-2014	63.002
120	Amman	Central	0	HT	0																0	0	0	1	0	0	0				0		1	1	3		2013-2014	120.05
118	Irbid	North	0	HT	0																0	0	0	1	0	0	0				0		1	1	3		2011-2012	118.002
8	Amman	Central	0	HT	0																0	0	0	1	0	0	0				0		1	1	3	Secondary or higher	2013-2014	8.023
39	Amman	Central	1	HT	0																0	0	0	1	0	0	0				1		1	1	1	Primary	2013-2014	39.091
66	Irbid	North	0	HT	0																0	0	0	1	0	0	0				0		1	1	2		2013-2014	66.02
84	Zarqa	Central	1	HT	0																0	0	0	1	0	0	0				0		1	1	1		2011-2012	84.04
15	Amman	Central	1	HT	1	0	0	1	0	2	5	0		1	1	8			Yes	Public	1	0	0	1	1	0	0	0	1	0	0	1	0	1	4	Primary	2013-2014	15.06
7	Amman	Central	1	HT	0																0	0	0	1	0	0	0				0		1	1	1		2013-2014	7.003
110	Balqa	Central	1	HT	1	0	1	0	0	1	5	0		1	1	0			Yes	Public	1	0	0	1	1	0	0	0	1	0	0	1	0	0	2		2013-2014	110.02
66	Irbid	North	1	HT	1	0	0	0	2	1	1	0		1	1	0			Yes	Public	1	0	0	1	1	0	0	0	1	0	0	2	1	1	1		2013-2014	66.041
35	Jarash	North	0	HT	0																0	0	0	1	0	0	0				0		1	1	2		2013-2014	35.02
54	Irbid	North	1	HT	0																0	0	0	1	0	0	0				1		1	1	3		2013-2014	54.001
34	Irbid	North	1	HT	0																0	0	0	1	0	0	0				0		1	1	4		2011-2012	34.03
63	Irbid	North	0	HT	0																0	0	0	1	0	0	0				0		1	1	3		2011-2012	63.021
105	Irbid	North	1	HT	1	0	0	1	1	1	10	3		1	1	0			Yes	Charity	0	0	3	1	0	0	1	1	1	0	0	2	1	1	2		2011-2012	105.07
59	Amman	Central	1	HT	1	0	0	0	1	1	1	2		0	1	1	1		Yes	Public	1	0	0	1	1	0	0	1	1	1	0	1	0	1	1		2011-2012	59.001
97	Madaba	Central	0	HT	0																0	0	0	1	0	0	0				1		1	1	1	Preparatory	2013-2014	97.032
43	Amman	Central	1	HT	1	0	0	1	1	1	11	0		1	1	0			Yes	Private	0	2	0	1	0	1	0	0	1	0	0	2	1	1	1		2013-2014	43.061
16	Karak	South	0	HT	0																0	0	0	1	0	0	0				1		1	1	4		2011-2012	16.041
125	Zarqa	Central	1	HT	1	0	0	1	0	1	1	0		1	1	0			Yes	Public	1	0	0	1	1	0	0	0	1	0	0	1	0	1	4		2013-2014	125.071
2	Amman	Central	1	HT	0																0	0	0	1	0	0	0				1		1	1	3		2011-2012	2.021
26	Mafraq	North	1	HT	0																0	0	0	1	0	0	0				0		1	1	4		2013-2014	26.02
11	Amman	Central	1	HT	1	0	0	1	0	1	2	0		1	1	0			Yes	Public	1	0	0	1	1	0	0	0	1	0	0	1	0	1	4		2011-2012	11.033
95	Mafraq	North	0	HT	0																0	0	0	1	0	0	0				0		1	1	2		2011-2012	95.03
119	Amman	Central	1	HT	1	0	0	1	0	1	2	0		1	1	2	2		Yes	Public	1	0	0	1	1	0	0	0	1	1	0	1	0	1	2	Primary	2013-2014	119.021
39	Amman	Central	1	HT	1	0	1	0	0	2	4	7		1	1	0			Yes	Private	0	2	0	1	0	1	0	1	1	0	0	1	0	1	1	Preparatory	2011-2012	39.07
53	Irbid	North	1	HT	1	0	0	0	1	1	5	0		1	1	0			Yes	Public	1	0	0	1	1	0	0	0	1	0	0	1	0	1	3		2011-2012	53.05
16	Karak	South	1	HT	0																0	0	0	1	0	0	0				0		1	1	2		2013-2014	16.021
124	Zarqa	Central	1	HT	0																0	0	0	1	0	0	0				0		1	1	2		2011-2012	124.093
99	Irbid	North	1	HT	0																0	0	0	1	0	0	0				1		1	1	2		2011-2012	99.01
59	Amman	Central	1	HT	0																0	0	0	1	0	0	0				0		1	1	4		2013-2014	59.071
62	Irbid	North	1	HT	1	0	1	0	0	3	10	0		1	0	0			Yes	Charity	0	0	3	1	0	0	1	0	1	0	0	1	0	1	2		2011-2012	62.042
12	Amman	Central	0	HT	0																0	0	0	1	0	0	0				0		1	1	1		2013-2014	12.05
22	Amman	Central	0	HT	0																0	0	0	1	0	0	0				0		1	1	3		2013-2014	22.021
59	Amman	Central	0	HT	0																0	0	0	1	0	0	0				0		1	1	2		2013-2014	59.01
46	Amman	Central	1	HT	1	0	0	0	1	1	5	0		1	1	0			Yes	Public	1	0	0	1	1	0	0	0	1	0	1	1	0	1	1		2013-2014	46.04
48	Aljoun	North	0	HT	0																0	0	0	1	0	0	0				1		1	1	2		2013-2014	48.052
6	Amman	Central	0	HT	0																0	0	0	1	0	0	0				0		1	1	3		2011-2012	6.022
54	Irbid	North	1	HT	0																0	0	0	1	0	0	0				1		1	1	4		2013-2014	54.042
91	Zarqa	Central	0	HT	0																0	0	0	1	0	0	0				0		1	1	3		2011-2012	91.02
47	Amman	Central	0	HT	0																0	0	0	1	0	0	0				0		1	1	1		2013-2014	47.06
68	Irbid	North	1	HT	1	0	0	1	0	4	4	10		1	1	0			Yes	Private	0	2	0	1	0	1	0	1	1	0	0	1	0	1	4	Secondary or higher	2013-2014	68.052
26	Mafraq	North	1	HT	1	0	0	1	0	4	10	0		1	1	0			Yes	Charity	0	0	3	1	0	0	1	0	1	0	0	1	0	1	3		2013-2014	26.011
32	Amman	Central	1	HT	0																0	0	0	1	0	0	0				0		1	1	4		2013-2014	32.033
12	Amman	Central	0	HT	0																0	0	0	1	0	0	0				0		1	1	1		2011-2012	12.02
107	Irbid	North	1	HT	0																0	0	0	1	0	0	0				0		1	1	1	Secondary or higher	2013-2014	107.076
98	Tafilah	South	1	HT	1	0	0	0	1	1	1	7		1	0	0			Yes	Public	1	0	0	1	1	0	0	1	1	0	0	1	0	1	1		2013-2014	98.002
44	Amman	Central	1	HT	0																0	0	0	1	0	0	0				0		1	1	3		2013-2014	44.032
12	Amman	Central	0	HT	0																0	0	0	1	0	0	0				0		1	1	1		2011-2012	12.051
60	Amman	Central	1	HT	1	1	0	1	0	1	10	0		1	0	2	2		Yes	Charity	0	0	3	1	0	0	1	0	1	1	0	2	1	1	4		2013-2014	60.073
57	Mafraq	North	0	HT	0																0	0	0	1	0	0	0				0		1	0	3		2013-2014	57.093
18	Ma'an	South	0	HT	0																0	0	0	1	0	0	0				0		1	1	1		2013-2014	18.03
14	Amman	Central	0	HT	0																0	0	0	1	0	0	0				0		1	1	3		2013-2014	14.061
62	Irbid	North	0	HT	0																0	0	0	1	0	0	0				0		1	1	1	Primary	2011-2012	62.07
20	Amman	Central	0	HT	0																0	0	0	1	0	0	0				1		1	1	4		2011-2012	20.001
114	Mafraq	North	1	HT	0																0	0	0	1	0	0	0				0		1	1	4		2013-2014	114.01
40	Amman	Central	0	HT	0																0	0	0	1	0	0	0				0		1	0	2		2013-2014	40.002
98	Tafilah	South	0	HT	8																0	0	0	1	0	0	0				0		1	1	1		2013-2014	98.06
118	Irbid	North	0	HT	0																0	0	0	1	0	0	0				0		1	1	2		2011-2012	118.061
85	Zarqa	Central	1	HT	1	0	0	1	0	1	4	2		0	0	0			Yes	Private	0	2	0	1	0	1	0	1		0	0	1	0	1	3		2013-2014	85.031
91	Zarqa	Central	0	HT	0																0	0	0	1	0	0	0				0		1	1	2		2011-2012	91.01
24	Amman	Central	0	HT	0																0	0	0	1	0	0	0				1		1	1	4		2011-2012	24.07
90	Zarqa	Central	1	HT	1	0	0	1	0	6			1	1	0	2	2		No		0	0	0	0					1	1	0	1	0	1	3		2013-2014	90.03
112	Mafraq	North	0	HT	0																0	0	0	1	0	0	0				0		1	1	3		2013-2014	112.01
96	Madaba	Central	1	HT	1	0	0	1	0	1	1	2		1	1	0			Yes	Public	1	0	0	1	1	0	0	1	1	0	0	1	0	1	1		2013-2014	96.04
76	Irbid	North	0	HT	0																0	0	0	1	0	0	0				0		1	1	4		2011-2012	76.02
5	Amman	Central	1	HT	0																0	0	0	1	0	0	0				0		1	1	3		2011-2012	5.072
8	Amman	Central	0	HT	0																0	0	0	1	0	0	0				0		1	1	1		2013-2014	8.05
69	Irbid	North	0	HT	0																0	0	0	1	0	0	0				0		1	1	4		2011-2012	69.012
49	Aljoun	North	0	HT	0																0	0	0	1	0	0	0				1		1	1	2	Preparatory	2013-2014	49.067
28	Mafraq	North	1	HT	1	0	0	1	0	1	10	0		1	1	1	7		Yes	Charity	0	0	3	1	0	0	1	0	1	1	1	1	0	1	1		2013-2014	28.06
58	Mafraq	North	0	HT	0																0	0	0	1	0	0	0				0		1	1	4		2011-2012	58.058
95	Mafraq	North	1	HT	0																0	0	0	1	0	0	0				0		1	1	2		2011-2012	95.061
41	Amman	Central	0	HT	0																0	0	0	1	0	0	0				0		1	1	2	Preparatory	2011-2012	41.034
64	Irbid	North	1	HT	1	0	0	1	0	1	5	0		1	1	0			Yes	Public	1	0	0	1	1	0	0	0	1	0	0	1	0	0	2		2011-2012	64.04
123	Zarqa	Central	1	HT	0																0	0	0	1	0	0	0				0		1	1	4	Preparatory	2011-2012	123.092
49	Aljoun	North	0	HT	0																0	0	0	1	0	0	0				1		1	1	2		2013-2014	49.093
89	Zarqa	Central	1	HT	0																0	0	0	1	0	0	0				0		1	1	2	None	2013-2014	89.071
5	Amman	Central	1	HT	1	0	0	1	0	5	1	0		1	1	0			Yes	Public	1	0	0	1	1	0	0	0	1	0	0	1	0	1	4		2013-2014	5.001
106	Irbid	North	0	HT	0																0	0	0	1	0	0	0				0		1	1	2		2013-2014	106.01
91	Zarqa	Central	1	HT	1	0	0	1	0	1	1	0		1	1	0			Yes	Public	1	0	0	1	1	0	0	0	1	0	1	1	0	1	2		2011-2012	91.001
28	Mafraq	North	1	HT	1	0	1	0	0	6			1	1	0	2	2		No		0	0	0	0					1	1	1	1	0	1	3		2013-2014	28.04
29	Zarqa	Central	0	HT	0																0	0	0	1	0	0	0				0		1	1	4	Preparatory	2013-2014	29.03
70	Irbid	North	0	HT	0																0	0	0	1	0	0	0				0		1	1	2		2011-2012	70.002
61	Balqa	Central	1	HT	0																0	0	0	1	0	0	0				0		1	1	4	Secondary or higher	2011-2012	61.031
66	Irbid	North	0	HT	0																0	0	0	1	0	0	0				0		1	1	3		2011-2012	66.03
105	Irbid	North	0	HT	0																0	0	0	1	0	0	0				0		1	1	2		2011-2012	105.05
37	Jarash	North	1	HT	0																0	0	0	1	0	0	0				0		1	1	4		2013-2014	37.01
37	Jarash	North	0	HT	0																0	0	0	1	0	0	0				0		1	1	1		2013-2014	37.061
67	Irbid	North	1	HT	0																0	0	0	1	0	0	0				1		1	1	2		2011-2012	67.012
86	Zarqa	Central	0	HT	0																0	0	0	1	0	0	0				0		1	1	4		2011-2012	86.021
109	Balqa	Central	0	HT	0																0	0	0	1	0	0	0				0		1	0	2		2013-2014	109.05
44	Amman	Central	0	HT	0																0	0	0	1	0	0	0				0		1	1	3		2011-2012	44.04
79	Irbid	North	0	HT	0																0	0	0	1	0	0	0				0		1	1	4		2011-2012	79.03
111	Mafraq	North	1	HT	0																0	0	0	1	0	0	0				0		1	1	3	Primary	2011-2012	111.04
73	Irbid	North	1	HT	1	0	1	0	0	1	4	20		1	1	0			Yes	Private	0	2	0	1	0	1	0	1	1	0	0	1	0	1	3		2013-2014	73.06
4	Amman	Central	1	HT	0																0	0	0	1	0	0	0				0		1	1	2		2013-2014	4.05
21	Amman	Central	0	HT	0																0	0	0	1	0	0	0				0		1	1	4		2013-2014	21.021
32	Amman	Central	0	HT	0																0	0	0	1	0	0	0				0		1	1	3		2013-2014	32.062
44	Amman	Central	0	HT	0																0	0	0	1	0	0	0				0		1	1	1		2013-2014	44.06
103	Irbid	North	0	HT	0																0	0	0	1	0	0	0				0		1	1	2		2011-2012	103.071
123	Zarqa	Central	1	HT	0																0	0	0	1	0	0	0				0		1	1	2		2011-2012	123.01
7	Amman	Central	1	HT	1	0	0	0	1	1	4	20		1	1	2	2		Yes	Private	0	2	0	1	0	1	0	1	1	1	0	1	0	1	4		2011-2012	7.04
46	Amman	Central	1	HT	0																0	0	0	1	0	0	0				0		1	1	2		2013-2014	46.061
21	Amman	Central	1	HT	0																0	0	0	1	0	0	0				0		1	1	4		2013-2014	21.02
83	Zarqa	Central	0	HT	0																0	0	0	1	0	0	0				0		1	1	1		2013-2014	83.041
27	Mafraq	North	1	HT	0																0	0	0	1	0	0	0				1		1	1	1	None	2013-2014	27.07
12	Amman	Central	0	HT	0																0	0	0	1	0	0	0				0		1	1	1	Primary	2013-2014	12.022
59	Amman	Central	1	HT	0																0	0	0	1	0	0	0				0		1	1	1		2013-2014	59.011
23	Amman	Central	0	HT	0																0	0	0	1	0	0	0				0		1	1	4	Secondary or higher	2013-2014	23.031
36	Jarash	North	0	HT	0																0	0	0	1	0	0	0				0		1	1	4		2011-2012	36.04
36	Jarash	North	0	HT	0																0	0	0	1	0	0	0				1		1	1	4		2011-2012	36.031
62	Irbid	North	0	HT	0																0	0	0	1	0	0	0				0		1	1	3	Preparatory	2013-2014	62.04
93	Irbid	North	1	HT	0																0	0	0	1	0	0	0				0		1	1	3		2013-2014	93.003
48	Aljoun	North	0	HT	0																0	0	0	1	0	0	0				0		1	1	1		2011-2012	48.021
77	Irbid	North	1	HT	1	0	0	0	1	1	7	0		1	1	0			Yes	Private	0	2	0	1	0	1	0	0	1	0	0	1	0	1	2	Primary	2011-2012	77.05
1	Amman	Central	1	HT	0																0	0	0	1	0	0	0				0		1	1	3		2011-2012	1.02
69	Irbid	North	0	HT	0																0	0	0	1	0	0	0				1		1	1	3		2011-2012	69.04
113	Mafraq	North	0	HT	0																0	0	0	1	0	0	0				0		1	1	3		2011-2012	113.001
60	Amman	Central	1	HT	0																0	0	0	1	0	0	0				1		1	0	3		2013-2014	60.035
125	Zarqa	Central	1	HT	0																0	0	0	1	0	0	0				0		1	1	4		2013-2014	125.031
104	Irbid	North	0	HT	0																0	0	0	1	0	0	0				1		1	0	2		2011-2012	104.055
12	Amman	Central	1	HT	0																0	0	0	1	0	0	0				0		1	1	2		2013-2014	12.054
29	Zarqa	Central	1	HT	0																0	0	0	1	0	0	0				0		1	1	3		2011-2012	29.01
18	Ma'an	South	0	HT	0																0	0	0	1	0	0	0				0		1	1	1		2013-2014	18.092
46	Amman	Central	0	HT	0																0	0	0	1	0	0	0				0		1	1	3		2011-2012	46.03
57	Mafraq	North	1	HT	0																0	0	0	1	0	0	0				0		1	1	3	Primary	2013-2014	57.051
14	Amman	Central	0	HT	0																0	0	0	1	0	0	0				0		1	1	1	None	2013-2014	14.04
29	Zarqa	Central	0	HT	0																0	0	0	1	0	0	0				1		1	1	2	None	2013-2014	29.072
93	Irbid	North	0	HT	0																0	0	0	1	0	0	0				0		1	1	2		2011-2012	93.041
110	Balqa	Central	1	HT	0																0	0	0	1	0	0	0				0		1	1	4		2011-2012	110.03
94	Mafraq	North	1	HT	1	0	0	0	1	1	10	0		1	1	0			Yes	Charity	0	0	3	1	0	0	1	0	1	0	0	1	0	1	3	Primary	2013-2014	94.01
80	Balqa	Central	1	HT	1	0	0	1	0	2	1	0		1	1	0			Yes	Public	1	0	0	1	1	0	0	0	1	0	1	1	0	1	4		2011-2012	80.043
34	Irbid	North	1	HT	1	0	0	1	0	1	3	1		1	1	0			Yes	Private	0	2	0	1	0	1	0	1	1	0	0	1	0	1	4		2013-2014	34.01
45	Amman	Central	0	HT	0																0	0	0	1	0	0	0				0		1	1	2		2011-2012	45.012
95	Mafraq	North	1	HT	0																0	0	0	1	0	0	0				0		1	1	3		2011-2012	95.091
87	Zarqa	Central	1	HT	1	0	0	1	0	1	3	0		1	1	0			Yes	Private	0	2	0	1	0	1	0	0	1	0	0	1	0	1	2	Primary	2013-2014	87.05
120	Amman	Central	1	HT	0																0	0	0	1	0	0	0				0		1	1	2		2011-2012	120.03
88	Zarqa	Central	1	HT	0																0	0	0	1	0	0	0				0		1	1	2		2011-2012	88.011
100	Irbid	North	1	HT	1	0	0	0	1	1	1	0		1	1	0			Yes	Public	1	0	0	1	1	0	0	0	1	0	1	1	0	1	3	None	2011-2012	100.031
71	Irbid	North	0	HT	0																0	0	0	1	0	0	0				0		1	1	1		2011-2012	71.041
93	Irbid	North	0	HT	0																0	0	0	1	0	0	0				0		1	1	1		2011-2012	93.023
79	Irbid	North	1	HT	1	0	0	0	1	1	4	20		1	1	0			Yes	Private	0	2	0	1	0	1	0	1	1	0	0	1	0	1	2	Preparatory	2013-2014	79.052
124	Zarqa	Central	1	HT	0																0	0	0	1	0	0	0				1		1	1	1		2013-2014	124.01
111	Mafraq	North	0	HT	0																0	0	0	1	0	0	0				0		1	1	3	Primary	2011-2012	111.05
6	Amman	Central	0	HT	0																0	0	0	1	0	0	0				0		1	1	2		2011-2012	6.02
88	Zarqa	Central	1	HT	1	0	0	1	0	2	10	0		1	1	0			Yes	Charity	0	0	3	1	0	0	1	0	1	0	0	1	0	1	2		2013-2014	88.071
59	Amman	Central	0	HT	0																0	0	0	1	0	0	0				0		1	1	1		2011-2012	59.002
88	Zarqa	Central	1	HT	1	0	1	0	0	2	4	25		1	1	0			Yes	Private	0	2	0	1	0	1	0	1	1	0	0	1	0	1	3		2011-2012	88.06
74	Irbid	North	0	HT	0																0	0	0	1	0	0	0				0		1	1	1		2013-2014	74.032
117	Mafraq	North	1	HT	0																0	0	0	1	0	0	0				0		1	1	2		2011-2012	117.056
23	Amman	Central	1	HT	1	0	0	0	1	1	6	20		1	1	0			Yes	Private	0	2	0	1	0	1	0	1	1	0	0	1	0	1	4	Preparatory	2013-2014	23.07
116	Mafraq	North	0	HT	0																0	0	0	1	0	0	0				1		1	1	1		2011-2012	116.07
108	Irbid	North	1	HT	0																0	0	0	1	0	0	0				0		1	1	3	Primary	2011-2012	108.063
83	Zarqa	Central	0	HT	0																0	0	0	1	0	0	0				0		1	1	2	Preparatory	2013-2014	83.03
3	Amman	Central	1	HT	1	0	0	1	0	2	10	0		1	1	0			Yes	Charity	0	0	3	1	0	0	1	0	1	0	0	1	0	1	3		2013-2014	3.031
76	Irbid	North	1	HT	1	0	0	1	0	2	5	0		1	1	0			Yes	Public	1	0	0	1	1	0	0	0	1	0	0	1	0	1	4		2011-2012	76.031
27	Mafraq	North	0	HT	0																0	0	0	1	0	0	0				1		1	1	4		2013-2014	27.013
57	Mafraq	North	0	HT	0																0	0	0	1	0	0	0				0		1	1	1		2013-2014	57.091
55	Mafraq	North	0	HT	0																0	0	0	1	0	0	0				0		1	1	4	Preparatory	2013-2014	55.031
21	Amman	Central	1	HT	0																0	0	0	1	0	0	0				0		1	0	4		2013-2014	21.033
81	Balqa	Central	0	HT	0																0	0	0	1	0	0	0				0		1	1	1		2013-2014	81.039
85	Zarqa	Central	1	HT	1	0	0	0	1	1	5	0		1	1	0			Yes	Public	1	0	0	1	1	0	0	0	1	0	0	1	0	1	1	None	2011-2012	85.071
16	Karak	South	1	HT	1	0	0	1	0	1	5	0		1	1	0			Yes	Public	1	0	0	1	1	0	0	0	1	0	0	1	0	1	4		2013-2014	16.022
48	Aljoun	North	1	HT	0																0	0	0	1	0	0	0				1		1	1	2		2011-2012	48.041
49	Aljoun	North	1	HT	0																0	0	0	1	0	0	0				0		1	1	1		2013-2014	49.051
48	Aljoun	North	0	HT	0																0	0	0	1	0	0	0				0		1	1	1		2013-2014	48.05
48	Aljoun	North	0	HT	0																0	0	0	1	0	0	0				0		1	1	1		2013-2014	48.04
82	Aqabah	South	0	HT	0																0	0	0	1	0	0	0				0		1	1	3		2013-2014	82.022
30	Karak	South	0	HT	0																0	0	0	1	0	0	0				0		1	1	3		2011-2012	30.01
118	Irbid	North	0	HT	0																0	0	0	1	0	0	0				1		1	1	2		2011-2012	118.035
21	Amman	Central	0	HT	0																0	0	0	1	0	0	0				0		1	1	4		2013-2014	21.03
47	Amman	Central	0	HT	0																0	0	0	1	0	0	0				0		1	1	2	Secondary or higher	2011-2012	47.051
91	Zarqa	Central	1	HT	0																0	0	0	1	0	0	0				0		1	1	3		2013-2014	91.021
114	Mafraq	North	1	HT	1	0	1	0	0	1	3	0		1	1	1	2		Yes	Private	0	2	0	1	0	1	0	0	1	1	0	1	0	1	3		2011-2012	114.02
78	Irbid	North	1	HT	0																0	0	0	1	0	0	0				0		1	1	4		2011-2012	78.071
30	Karak	South	0	HT	0																0	0	0	1	0	0	0				0		1	1	1	Secondary or higher	2011-2012	30.031
2	Amman	Central	1	HT	1	0	0	1	1	2	6	0		1	1	0			Yes	Private	0	2	0	1	0	1	0	0	1	0	0	2	1	1	3		2011-2012	2.031
105	Irbid	North	1	HT	1	0	1	0	0	1	1	0		0	0	2	8	She is pregnant	Yes	Public	1	0	0	1	1	0	0	0		1	1	1	0	1	2		2013-2014	105.02
123	Zarqa	Central	1	HT	1	0	0	1	0	2	1	0		1	1	0			Yes	Public	1	0	0	1	1	0	0	0	1	0	0	1	0	1	4		2011-2012	123.04
82	Aqabah	South	1	HT	0																0	0	0	1	0	0	0				0		1	1	3		2013-2014	82.091
10	Amman	Central	1	HT	1	0	0	1	0	2	4	40		1	1	0			Yes	Private	0	2	0	1	0	1	0	1	1	0	1	1	0	0	4		2011-2012	10.034
7	Amman	Central	0	HT	0																0	0	0	1	0	0	0				0		1	1	2		2013-2014	7.05
81	Balqa	Central	0	HT	0																0	0	0	1	0	0	0				0		1	1	1		2013-2014	81.032
89	Zarqa	Central	0	HT	0																0	0	0	1	0	0	0				0		1	1	2		2011-2012	89.06
57	Mafraq	North	0	HT	0																0	0	0	1	0	0	0				1		1	1	4		2013-2014	57.031
81	Balqa	Central	0	HT	0																0	0	0	1	0	0	0				0		1	1	1		2013-2014	81.037
41	Amman	Central	0	HT	0																0	0	0	1	0	0	0				0		1	1	1		2011-2012	41.053
116	Mafraq	North	0	HT	0																0	0	0	1	0	0	0				0		1	1	2		2013-2014	116.04
81	Balqa	Central	0	HT	0																0	0	0	1	0	0	0				0		1	1	3		2011-2012	81.046
81	Balqa	Central	1	HT	0																0	0	0	1	0	0	0				0		1	1	3		2013-2014	81.004
38	Amman	Central	0	HT	0																0	0	0	1	0	0	0				0		1	1	1	Preparatory	2013-2014	38.071
53	Irbid	North	1	HT	1	0	0	1	0	1	3	1		0	0	8			Yes	Private	0	2	0	1	0	1	0	1		0	0	1	0	1	1	Preparatory	2011-2012	53.002
33	Irbid	North	0	HT	0																0	0	0	1	0	0	0						1	0	1		2013-2014	33.05
63	Irbid	North	1	HT	1	0	1	0	0	1	5	0		1	1	2	3		Yes	Public	1	0	0	1	1	0	0	0	1	1	0	1	0	1	3	Secondary or higher	2013-2014	63.072
69	Irbid	North	1	HT	0																0	0	0	1	0	0	0				1		1	1	2	Primary	2013-2014	69.032
105	Irbid	North	1	HT	0																0	0	0	1	0	0	0				0		1	1	3	None	2011-2012	105.03
112	Mafraq	North	1	HT	0																0	0	0	1	0	0	0				0		1	1	4		2013-2014	112.031
82	Aqabah	South	1	HT	1	0	0	0	1	1	2	0		1	1	0			Yes	Public	1	0	0	1	1	0	0	0	1	0	0	1	0	1	1	None	2013-2014	82.04
101	Irbid	North	1	HT	0																0	0	0	1	0	0	0				0		1	1	3	Secondary or higher	2011-2012	101.061
39	Amman	Central	0	HT	0																0	0	0	1	0	0	0				0		1	1	1		2013-2014	39.03
47	Amman	Central	1	HT	1	0	0	0	1	6			7	0	1	0			No		0	0	0	0					1	0	0	1	0	1	4		2011-2012	47.02
63	Irbid	North	1	HT	0																0	0	0	1	0	0	0				0		1	1	3		2013-2014	63.023
89	Zarqa	Central	1	HT	0																0	0	0	1	0	0	0				0		1	1	3	Primary	2013-2014	89.072
89	Zarqa	Central	0	HT	0																0	0	0	1	0	0	0				0		1	1	2		2011-2012	89.012
46	Amman	Central	1	HT	0																0	0	0	1	0	0	0				0		1	1	3		2013-2014	46.021
69	Irbid	North	1	HT	1	0	0	0	1	1	1	0		1	1	0			Yes	Public	1	0	0	1	1	0	0	0	1	0	0	1	0	1	4		2013-2014	69.002
89	Zarqa	Central	0	HT	0																0	0	0	1	0	0	0				0		1	1	3		2011-2012	89.011
34	Irbid	North	0	HT	0																0	0	0	1	0	0	0				0		1	1	4		2011-2012	34.071
75	Irbid	North	0	HT	0																0	0	0	1	0	0	0				0		1	1	2		2011-2012	75.001
8	Amman	Central	0	HT	0																0	0	0	1	0	0	0				0		1	1	3		2013-2014	8.022
89	Zarqa	Central	1	HT	0																0	0	0	1	0	0	0				0		1	1	3	Secondary or higher	2011-2012	89.031
47	Amman	Central	0	HT	0																0	0	0	1	0	0	0				0		1	1	1		2013-2014	47.04
87	Zarqa	Central	1	HT	1	0	0	1	0	2	5	0		1	1	0			Yes	Public	1	0	0	1	1	0	0	0	1	0	0	1	0	1	2		2013-2014	87.031
61	Balqa	Central	1	HT	1	0	0	0	1	1	6	10		1	1	0			Yes	Private	0	2	0	1	0	1	0	1	1	0	0	1	0	1	4	Secondary or higher	2013-2014	61.07
67	Irbid	North	0	HT	0																0	0	0	1	0	0	0				0		1	1	1	Secondary or higher	2013-2014	67.042
89	Zarqa	Central	1	HT	0																0	0	0	1	0	0	0				1		1	1	3		2013-2014	89.021
83	Zarqa	Central	1	HT	1	0	1	0	0	2	5	0		1	1	0			Yes	Public	1	0	0	1	1	0	0	0	1	0	0	1	0	1	2		2013-2014	83.04
125	Zarqa	Central	0	HT	0																0	0	0	1	0	0	0				0		1	1	4		2011-2012	125.03
45	Amman	Central	1	HT	1	1	0	0	0	1	5	0		1	1	0			Yes	Public	1	0	0	1	1	0	0	0	1	0	0	1	0	1	3		2011-2012	45.053
21	Amman	Central	1	HT	0																0	0	0	1	0	0	0				0		1	1	3		2011-2012	21.092
48	Aljoun	North	1	HT	1	0	0	0	2	1	5	12		1	1	0			Yes	Public	1	0	0	1	1	0	0	1	1	0	0	2	1	1	1		2013-2014	48.02
31	Amman	Central	0	HT	0																0	0	0	1	0	0	0				0		1	1	4		2013-2014	31.05
67	Irbid	North	0	HT	0																0	0	0	1	0	0	0				0		1	1	3		2011-2012	67.022
82	Aqabah	South	0	HT	0																0	0	0	1	0	0	0				0		1	1	2	Preparatory	2013-2014	82.03
77	Irbid	North	1	HT	0																0	0	0	1	0	0	0				0		1	1	3		2013-2014	77.042
50	Irbid	North	0	HT	0																0	0	0	1	0	0	0				0		1	1	1	Primary	2011-2012	50.074
118	Irbid	North	1	HT	0																0	0	0	1	0	0	0				1		1	0	1		2013-2014	118.063
84	Zarqa	Central	1	HT	1	0	0	0	1	1	1	0		1	1	0			Yes	Public	1	0	0	1	1	0	0	0	1	0	0	1	0	1	1		2011-2012	84.05
40	Amman	Central	1	HT	1	0	0	0	1	1	6	0		1	1	2	2		Yes	Private	0	2	0	1	0	1	0	0	1	1	0	1	0	1	3		2011-2012	40.061
63	Irbid	North	1	HT	0																0	0	0	1	0	0	0				0		1	1	4		2013-2014	63.001
112	Mafraq	North	1	HT	1	0	1	0	0	1	2	4		0	0	8			Yes	Public	1	0	0	1	1	0	0	1		0	0	1	0	1	4		2013-2014	112.03
55	Mafraq	North	1	HT	0																0	0	0	1	0	0	0				0		1	1	4		2011-2012	55.062
37	Jarash	North	1	HT	1	0	0	0	1	1	5	0		1	1	0			Yes	Public	1	0	0	1	1	0	0	0	1	0	0	1	0	1	3		2013-2014	37.02
46	Amman	Central	1	HT	0																0	0	0	1	0	0	0				0		1	1	2		2013-2014	46.051
106	Irbid	North	0	HT	0																0	0	0	1	0	0	0				0		1	1	4		2011-2012	106.091
87	Zarqa	Central	0	HT	0																0	0	0	1	0	0	0				0		1	1	4		2013-2014	87.06
90	Zarqa	Central	1	HT	0																0	0	0	1	0	0	0				0		1	1	1		2013-2014	90.04
70	Irbid	North	0	HT	0																0	0	0	1	0	0	0				0		1	1	4		2013-2014	70.03
36	Jarash	North	0	HT	0																0	0	0	1	0	0	0				0		1	1	2		2011-2012	36.001
90	Zarqa	Central	0	HT	0																0	0	0	1	0	0	0				1		1	1	2		2011-2012	90.061
41	Amman	Central	1	HT	1	0	0	1	0	1	2	0		1	1	0			Yes	Public	1	0	0	1	1	0	0	0	1	0	0	1	0	1	3		2011-2012	41.02
117	Mafraq	North	0	HT	0																0	0	0	1	0	0	0				0		1	1	1		2013-2014	117.003
8	Amman	Central	0	HT	0																0	0	0	1	0	0	0				0		1	1	1		2013-2014	8.052
100	Irbid	North	0	HT	0																0	0	0	1	0	0	0				0		1	1	1		2011-2012	100.022
4	Amman	Central	1	HT	0																0	0	0	1	0	0	0				0		1	1	2	Preparatory	2011-2012	4.061
66	Irbid	North	1	HT	0																0	0	0	1	0	0	0				0		1	1	1		2011-2012	66.071
119	Amman	Central	1	HT	0																0	0	0	1	0	0	0				0		1	1	2		2013-2014	119.051
93	Irbid	North	0	HT	0																0	0	0	1	0	0	0				1		1	1	2		2011-2012	93.033
18	Ma'an	South	0	HT	0																0	0	0	1	0	0	0				0		1	1	3		2013-2014	18.07
99	Irbid	North	0	HT	0																0	0	0	1	0	0	0				0		1	1	3	Primary	2011-2012	99.061
33	Irbid	North	0	HT	0																0	0	0	1	0	0	0				0		1	1	1	Preparatory	2013-2014	33.052
45	Amman	Central	1	HT	0																0	0	0	1	0	0	0				0		1	1	2		2013-2014	45.05
16	Karak	South	1	HT	1	0	0	0	1	1	4	15		1	1	0			Yes	Private	0	2	0	1	0	1	0	1	1	0	0	1	0	1	3		2011-2012	16.05
68	Irbid	North	1	HT	0																0	0	0	1	0	0	0				0		1	1	3		2011-2012	68.02
18	Ma'an	South	1	HT	1	0	0	0	1	1	1	0		1	1	0			Yes	Public	1	0	0	1	1	0	0	0	1	0	0	1	0	1	2		2013-2014	18.001
28	Mafraq	North	0	HT	0																0	0	0	1	0	0	0				0		1	1	3		2013-2014	28.053
125	Zarqa	Central	1	HT	0																0	0	0	1	0	0	0				0		1	1	2		2011-2012	125.07
13	Amman	Central	0	HT	0																0	0	0	1	0	0	0				0		1	1	2		2013-2014	13.013
52	Irbid	North	1	HT	0																0	0	0	1	0	0	0				0		1	1	1		2011-2012	52.001
41	Amman	Central	0	HT	0																0	0	0	1	0	0	0				0		1	1	2	Secondary or higher	2013-2014	41.031
38	Amman	Central	0	HT	0																0	0	0	1	0	0	0				0		1	1	4		2011-2012	38.021
44	Amman	Central	0	HT	0																0	0	0	1	0	0	0				0		1	1	1	Preparatory	2011-2012	44.03
56	Mafraq	North	1	HT	0																0	0	0	1	0	0	0				1		1	1	1		2013-2014	56.031
102	Irbid	North	1	HT	1	0	0	0	1	1	10	0		1	1	0			Yes	Charity	0	0	3	1	0	0	1	0	1	0	0	1	0	1	4		2011-2012	102.04
62	Irbid	North	1	HT	0																0	0	0	1	0	0	0				0		1	1	3	Preparatory	2011-2012	62.051
18	Ma'an	South	1	HT	0																0	0	0	1	0	0	0				0		1	1	3		2011-2012	18.04
121	Amman	Central	0	HT	0																0	0	0	1	0	0	0				0		1	1	1	Preparatory	2011-2012	121.071
87	Zarqa	Central	1	HT	0																0	0	0	1	0	0	0				0		1	1	2		2013-2014	87.013
17	Ma'an	South	0	HT	0																0	0	0	1	0	0	0				0		1	1	2		2013-2014	17.073
123	Zarqa	Central	0	HT	0																0	0	0	1	0	0	0				0		1	1	2		2013-2014	123.02
104	Irbid	North	0	HT	0																0	0	0	1	0	0	0				1		1	1	1		2011-2012	104.061
99	Irbid	North	0	HT	0																0	0	0	1	0	0	0				0		1	1	2	Secondary or higher	2013-2014	99.072
63	Irbid	North	1	HT	1	0	0	0	2	1	2	0		1	1	0			Yes	Public	1	0	0	1	1	0	0	0	1	0	0	2	1	1	1	Secondary or higher	2013-2014	63.071
48	Aljoun	North	1	HT	0																0	0	0	1	0	0	0				0		1	1	2		2013-2014	48.091
18	Ma'an	South	1	HT	0																0	0	0	1	0	0	0				0		1	1	1		2011-2012	18.052
82	Aqabah	South	1	HT	0																0	0	0	1	0	0	0				0		1	1	4		2013-2014	82.023
112	Mafraq	North	1	HT	1	0	0	1	0	1	9	0		1	1	0			Yes	Charity	0	0	3	1	0	0	1	0	1	0	0	1	0	1	4	Primary	2011-2012	112.04
83	Zarqa	Central	0	HT	0																0	0	0	1	0	0	0				0		1	1	2		2013-2014	83.02
116	Mafraq	North	0	HT	0																0	0	0	1	0	0	0				0		1	1	4		2013-2014	116.033
66	Irbid	North	1	HT	1	0	0	0	1	1	1	5		1	1	0			Yes	Public	1	0	0	1	1	0	0	1	1	0	0	1	0	1	4		2011-2012	66.031
83	Zarqa	Central	1	HT	0																0	0	0	1	0	0	0				0		1	1	3		2013-2014	83.05
116	Mafraq	North	0	HT	0																0	0	0	1	0	0	0				0		1	1	2		2013-2014	116.051
83	Zarqa	Central	1	HT	0																0	0	0	1	0	0	0				0		1	1	4		2011-2012	83.001
91	Zarqa	Central	1	HT	1	0	0	1	0	2	1	0		1	1	0			Yes	Public	1	0	0	1	1	0	0	0	1	0	0	1	0	1	1		2013-2014	91.003
84	Zarqa	Central	1	HT	0																0	0	0	1	0	0	0				0		1	1	2		2013-2014	84.001
86	Zarqa	Central	0	HT	0																0	0	0	1	0	0	0				1		1	1	3		2013-2014	86.02
94	Mafraq	North	0	HT	0																0	0	0	1	0	0	0				0		1	1	4		2013-2014	94.071
80	Balqa	Central	0	HT	0																0	0	0	1	0	0	0				0		1	1	3		2013-2014	80.041
98	Tafilah	South	0	HT	0																0	0	0	1	0	0	0				0		1	1	2		2013-2014	98.062
72	Irbid	North	1	HT	0																0	0	0	1	0	0	0				0		1	1	3		2011-2012	72.062
112	Mafraq	North	0	HT	0																0	0	0	1	0	0	0				0		1	1	2		2011-2012	112.06
1	Amman	Central	0	HT	0																0	0	0	1	0	0	0				0		1	1	3		2011-2012	1.04
6	Amman	Central	0	HT	0																0	0	0	1	0	0	0				0		1	1	1		2013-2014	6.034
12	Amman	Central	1	HT	1	0	0	1	0	1	5	1		0	1	2	2		Yes	Public	1	0	0	1	1	0	0	1	1	1	1	1	0	1	4		2013-2014	12.091
123	Zarqa	Central	1	HT	0																0	0	0	1	0	0	0				0		1	0	4		2011-2012	123.07
110	Balqa	Central	0	HT	0																0	0	0	1	0	0	0				0		1	1	3		2013-2014	110.07
32	Amman	Central	1	HT	1	0	0	0	1	2	5	0		1	1	0			Yes	Public	1	0	0	1	1	0	0	0	1	0	1	1	0	1	1		2011-2012	32.032
37	Jarash	North	1	HT	1	0	0	1	0	1	2	0		1	1	0			Yes	Public	1	0	0	1	1	0	0	0	1	0	1	1	0	1	3		2011-2012	37.06
115	Mafraq	North	0	HT	0																0	0	0	1	0	0	0				0		1	1	4		2013-2014	115.012
58	Mafraq	North	0	HT	0																0	0	0	1	0	0	0				1		1	1	4		2013-2014	58.044
96	Madaba	Central	0	HT	0																0	0	0	1	0	0	0				0		1	1	1		2011-2012	96.063
63	Irbid	North	1	HT	0																0	0	0	1	0	0	0				0		1	1	1		2013-2014	63.003
8	Amman	Central	0	HT	0																0	0	0	1	0	0	0				1		1	1	1		2013-2014	8.02
23	Amman	Central	0	HT	0																0	0	0	1	0	0	0				0		1	1	4		2013-2014	23.05
125	Zarqa	Central	0	HT	0																0	0	0	1	0	0	0				0		1	1	3	Primary	2013-2014	125.041
102	Irbid	North	1	HT	0																0	0	0	1	0	0	0				0		1	1	3		2011-2012	102.003
98	Tafilah	South	0	HT	0																0	0	0	1	0	0	0				0		1	1	4		2011-2012	98.092
65	Irbid	North	1	HT	1	0	0	1	0	1	1	0		1	1	0			Yes	Public	1	0	0	1	1	0	0	0	1	0	0	1	0	1	3		2013-2014	65.001
116	Mafraq	North	0	HT	0																0	0	0	1	0	0	0				0		1	1	3		2011-2012	116.061
80	Balqa	Central	0	HT	0																0	0	0	1	0	0	0				0		1	1	3		2013-2014	80.04
44	Amman	Central	0	HT	0																0	0	0	1	0	0	0				0		1	1	3	None	2011-2012	44.061
109	Balqa	Central	0	HT	0																0	0	0	1	0	0	0				0		1	1	2		2013-2014	109.002
119	Amman	Central	1	HT	0																0	0	0	1	0	0	0				0		1	1	2		2011-2012	119.031
72	Irbid	North	1	HT	1	0	0	2	0	7				1	1	0			No		0	0	0	0					1	0	0	2	1	1	4		2011-2012	72.03
39	Amman	Central	0	HT	0																0	0	0	1	0	0	0				0		1	1	1		2013-2014	39.021
65	Irbid	North	1	HT	0																0	0	0	1	0	0	0				0		1	1	4		2011-2012	65.002
86	Zarqa	Central	0	HT	0																0	0	0	1	0	0	0				0		1	1	1		2013-2014	86.06
52	Irbid	North	1	HT	0																0	0	0	1	0	0	0				0		1	1	3	Primary	2011-2012	52.06
121	Amman	Central	0	HT	0																0	0	0	1	0	0	0				1		1	1	1		2013-2014	121.04
75	Irbid	North	0	HT	0																0	0	0	1	0	0	0				0		1	1	1		2013-2014	75.034
94	Mafraq	North	0	HT	0																0	0	0	1	0	0	0				0		1	1	2	Primary	2013-2014	94.04
108	Irbid	North	1	HT	0																0	0	0	1	0	0	0				0		1	1	3	None	2013-2014	108.043
81	Balqa	Central	1	HT	0																0	0	0	1	0	0	0				0		1	1	1		2013-2014	81.056
65	Irbid	North	0	HT	0																0	0	0	1	0	0	0				1		1	1	4		2013-2014	65.043
32	Amman	Central	0	HT	0																0	0	0	1	0	0	0				0		1	1	4		2013-2014	32.092
84	Zarqa	Central	1	HT	1	0	0	0	1	6			4	1	1	0			No		0	0	0	0					1	0	0	1	0	1	4	Secondary or higher	2013-2014	84.06
12	Amman	Central	0	HT	0																0	0	0	1	0	0	0				0		1	1	1		2013-2014	12.053
83	Zarqa	Central	0	HT	0																0	0	0	1	0	0	0				0		1	1	1		2013-2014	83.003
25	Amman	Central	0	HT	0																0	0	0	1	0	0	0				0		1	1	2		2011-2012	25.051
102	Irbid	North	1	HT	1	0	0	0	1	2	5	0		1	1	0			Yes	Public	1	0	0	1	1	0	0	0	1	0	0	1	0	1	3		2013-2014	102.002
28	Mafraq	North	1	HT	0																0	0	0	1	0	0	0				1		1	1	3	None	2011-2012	28.072
36	Jarash	North	0	HT	0																0	0	0	1	0	0	0				0		1	1	1	Primary	2013-2014	36.061
112	Mafraq	North	0	HT	0																0	0	0	1	0	0	0				0		1	1	2		2013-2014	112.001
110	Balqa	Central	1	HT	1	0	0	0	2	1	2	0		1	1	0			Yes	Public	1	0	0	1	1	0	0	0	1	0	0	2	1	1	4		2013-2014	110.05
24	Amman	Central	1	HT	0																0	0	0	1	0	0	0				0		1	1	4	Preparatory	2011-2012	24.05
121	Amman	Central	0	HT	0																0	0	0	1	0	0	0				0		1	1	1		2013-2014	121.032
30	Karak	South	0	HT	0																0	0	0	1	0	0	0				1		1	1	4	Preparatory	2013-2014	30.03
85	Zarqa	Central	0	HT	0																0	0	0	1	0	0	0				1		1	1	1		2011-2012	85.051
22	Amman	Central	1	HT	1	0	0	1	0	6			1	1	1	2	2		No		0	0	0	0					1	1	0	1	0	1	4		2013-2014	22.064
31	Amman	Central	0	HT	0																0	0	0	1	0	0	0				0		1	1	3		2013-2014	31.011
85	Zarqa	Central	1	HT	1	0	0	0	1	1	5	4		1	1	0			Yes	Public	1	0	0	1	1	0	0	1	1	0	0	1	0	1	4		2011-2012	85.011
4	Amman	Central	1	HT	1	0	1	0	0	6			1	0	1	0			No		0	0	0	0					1	0	0	1	0	1	2		2013-2014	4.003
57	Mafraq	North	0	HT	0																0	0	0	1	0	0	0				0		1	1	1		2011-2012	57.01
45	Amman	Central	0	HT	0																0	0	0	1	0	0	0				0		1	1	2		2013-2014	45.023
73	Irbid	North	0	HT	0																0	0	0	1	0	0	0				0		1	1	3		2011-2012	73.003
88	Zarqa	Central	1	HT	1	0	0	1	0	2	10	0		1	1	0			Yes	Charity	0	0	3	1	0	0	1	0	1	0	0	1	0	1	1		2013-2014	88.01
9	Amman	Central	0	HT	0																0	0	0	1	0	0	0				0		1	1	2		2011-2012	9.002
45	Amman	Central	1	HT	1	0	1	0	0	3	4	5		1	1	2	2		Yes	Private	0	2	0	1	0	1	0	1	1	1	0	1	0	1	3		2011-2012	45.022
95	Mafraq	North	0	HT	0																0	0	0	1	0	0	0				1		1	1	1		2013-2014	95.07
66	Irbid	North	1	HT	1	0	0	0	2	1	1	0		1	1	0			Yes	Public	1	0	0	1	1	0	0	0	1	0	0	2	1	1	1		2011-2012	66.07
54	Irbid	North	1	HT	0																0	0	0	1	0	0	0				0		1	1	2		2013-2014	54.005
78	Irbid	North	1	HT	1	0	0	1	0	1	1	10		1	1	0			Yes	Public	1	0	0	1	1	0	0	1	1	0	0	1	0	1	4		2011-2012	78.001
18	Ma'an	South	0	HT	0																0	0	0	1	0	0	0				0		1	1	1		2013-2014	18.035
56	Mafraq	North	1	HT	0																0	0	0	1	0	0	0				0		1	0	3	Primary	2013-2014	56.03
54	Irbid	North	1	HT	0																0	0	0	1	0	0	0				0		1	1	3		2013-2014	54.02
73	Irbid	North	1	HT	0																0	0	0	1	0	0	0				0		1	0	3		2011-2012	73.01
20	Amman	Central	0	HT	0																0	0	0	1	0	0	0				0		1	0	3		2011-2012	20.042
87	Zarqa	Central	1	HT	1	0	0	1	0	6			6	1	1	0			No		0	0	0	0					1	0	0	1	0	1	3		2013-2014	87.014
13	Amman	Central	0	HT	0																0	0	0	1	0	0	0				0		1	1	4		2013-2014	13.011
123	Zarqa	Central	1	HT	1	0	0	0	2	2	3	0		1	1	0			Yes	Private	0	2	0	1	0	1	0	0	1	0	0	2	1	1	1		2013-2014	123.091
59	Amman	Central	0	HT	0																0	0	0	1	0	0	0				0		1	1	1		2011-2012	59.05
70	Irbid	North	0	HT	0																0	0	0	1	0	0	0				0		1	1	1		2011-2012	70.041
57	Mafraq	North	0	HT	0																0	0	0	1	0	0	0				1		1	1	3		2013-2014	57.092
52	Irbid	North	1	HT	1	0	0	0	1	2	1	0		1	1	0			Yes	Public	1	0	0	1	1	0	0	0	1	0	0	1	0	1	3		2013-2014	52.04
45	Amman	Central	0	HT	0																0	0	0	1	0	0	0				0		1	1	2		2011-2012	45.01
2	Amman	Central	0	HT	0																0	0	0	1	0	0	0				0		1	1	3		2011-2012	2.07
84	Zarqa	Central	1	HT	0																0	0	0	1	0	0	0				0		1	1	3		2013-2014	84.002
119	Amman	Central	0	HT	0																0	0	0	1	0	0	0				1		1	1	1		2013-2014	119.001
54	Irbid	North	0	HT	0																0	0	0	1	0	0	0				0		1	1	4		2013-2014	54.043
49	Aljoun	North	1	HT	1	0	0	0	1	1	1	0		0	1	0			Yes	Public	1	0	0	1	1	0	0	0	1	0	1	1	0	1	2		2013-2014	49.066
41	Amman	Central	0	HT	0																0	0	0	1	0	0	0				0		1	1	2		2013-2014	41.054
121	Amman	Central	0	HT	0																0	0	0	1	0	0	0				0		1	1	1		2013-2014	121.06
30	Karak	South	0	HT	0																0	0	0	1	0	0	0				0		1	1	1		2013-2014	30.06
10	Amman	Central	0	HT	0																0	0	0	1	0	0	0				0		1	1	3		2011-2012	10.033
74	Irbid	North	1	HT	0																0	0	0	1	0	0	0				0		1	1	2		2011-2012	74.071
1	Amman	Central	1	HT	1	0	0	0	1	3	1	0		1	1	0			Yes	Public	1	0	0	1	1	0	0	0	1	0	0	1	0	1	1		2013-2014	1.005
69	Irbid	North	0	HT	0																0	0	0	1	0	0	0				0		1	1	2		2011-2012	69.06
15	Amman	Central	1	HT	1	0	1	0	0	3	5	0		1	1	0			Yes	Public	1	0	0	1	1	0	0	0	1	0	0	1	0	1	3	Primary	2013-2014	15.07
14	Amman	Central	0	HT	0																0	0	0	1	0	0	0				1		1	1	1		2013-2014	14.031
115	Mafraq	North	1	HT	1	0	0	1	0	2	10	0		1	1	2	2		Yes	Charity	0	0	3	1	0	0	1	0	1	1	0	1	0	1	4		2011-2012	115.011
17	Ma'an	South	0	HT	0																0	0	0	1	0	0	0				0		1	1	1	Primary	2011-2012	17.091
115	Mafraq	North	1	HT	1	0	0	1	0	1	10	0		1	1	0			Yes	Charity	0	0	3	1	0	0	1	0	1	0	0	1	0	1	4		2011-2012	115.001
50	Irbid	North	0	HT	0																0	0	0	1	0	0	0				1		1	1	3		2011-2012	50.051
95	Mafraq	North	1	HT	1	0	0	1	0	3	9	0		1	1	0			Yes	Charity	0	0	3	1	0	0	1	0	1	0	1	1	0	1	3		2011-2012	95.05
14	Amman	Central	1	HT	1	0	0	1	0	2	2	10		1	1	2	2		Yes	Public	1	0	0	1	1	0	0	1	1	1	0	1	0	1	2		2011-2012	14.021
106	Irbid	North	0	HT	0																0	0	0	1	0	0	0				1		1	1	2	Primary	2013-2014	106.07
81	Balqa	Central	0	HT	0																0	0	0	1	0	0	0				0		1	1	2		2011-2012	81.075
96	Madaba	Central	0	HT	0																0	0	0	1	0	0	0				0		1	1	2		2013-2014	96.042
103	Irbid	North	0	HT	0																0	0	0	1	0	0	0				0		1	1	1		2013-2014	103.031
81	Balqa	Central	0	HT	0																0	0	0	1	0	0	0				0		1	1	4		2013-2014	81.051
92	Irbid	North	0	HT	0																0	0	0	1	0	0	0				0		1	1	1		2013-2014	92.01
7	Amman	Central	1	HT	1	0	0	1	1	2	3	0	6	1	1	0			Yes	Private	0	2	0	1	0	1	0	0	1	0	0	2	1	0	2	Preparatory	2013-2014	7.03
54	Irbid	North	1	HT	1	0	0	0	2	1	3	70		1	1	0			Yes	Private	0	2	0	1	0	1	0	1	1	0	0	2	1	1	4		2011-2012	54.003
96	Madaba	Central	1	HT	0																0	0	0	1	0	0	0				0		1	1	1		2013-2014	96.004
79	Irbid	North	1	HT	0																0	0	0	1	0	0	0				0		1	1	4		2013-2014	79.003
28	Mafraq	North	1	HT	1	0	0	0	1	2	1	0		1	1	0			Yes	Public	1	0	0	1	1	0	0	0	1	0	0	1	0	1	1	None	2013-2014	28.073
25	Amman	Central	0	HT	0																0	0	0	1	0	0	0				0		1	1	2		2011-2012	25.052
76	Irbid	North	1	HT	1	0	0	1	0	6			1	1	1	2	2		No		0	0	0	0					1	1	0	1	0	0	4		2013-2014	76.011
107	Irbid	North	1	HT	0																0	0	0	1	0	0	0				0		1	1	1	Secondary or higher	2013-2014	107.073
89	Zarqa	Central	0	HT	0																0	0	0	1	0	0	0				0		1	1	1		2011-2012	89.022
79	Irbid	North	1	HT	1	0	0	2	0	3	6	1		1	1	1	7		Yes	Private	0	2	0	1	0	1	0	1	1	1	1	2	1	1	4		2011-2012	79.01
19	Balqa	Central	1	HT	0																0	0	0	1	0	0	0				0		1	1	1		2013-2014	19.021
27	Mafraq	North	1	HT	1	0	1	0	0	1	1	0		1	1	0			Yes	Public	1	0	0	1	1	0	0	0	1	0	1	1	0	1	4		2011-2012	27.02
72	Irbid	North	1	HT	1	0	0	1	0	1	4	10		1	1	0			Yes	Private	0	2	0	1	0	1	0	1	1	0	0	1	0	1	4		2011-2012	72.05
99	Irbid	North	0	HT	0																0	0	0	1	0	0	0				0		1	1	4	Preparatory	2013-2014	99.03
30	Karak	South	0	HT	0																0	0	0	1	0	0	0				0		1	1	1	None	2013-2014	30.05
85	Zarqa	Central	0	HT	0																0	0	0	1	0	0	0				0		1	1	3		2013-2014	85.021
96	Madaba	Central	0	HT	0																0	0	0	1	0	0	0				0		1	1	2		2013-2014	96.001
25	Amman	Central	1	HT	1	0	0	0	1	6			1	1	1	0			No		0	0	0	0					1	0	0	1	0	1	4		2011-2012	25.02
125	Zarqa	Central	1	HT	1	0	0	1	0	1	2	0		1	1	2	2		Yes	Public	1	0	0	1	1	0	0	0	1	1	0	1	0	1	2		2013-2014	125.06
112	Mafraq	North	0	HT	0																0	0	0	1	0	0	0				0		1	1	3		2013-2014	112.002
15	Amman	Central	1	HT	1	0	2	0	0	1	11	0		1	1	2	2		Yes	Private	0	2	0	1	0	1	0	0	1	1	1	2	1	1	3		2011-2012	15.02
2	Amman	Central	1	HT	1	0	0	0	1	2	6	0		1	1	2	2		Yes	Private	0	2	0	1	0	1	0	0	1	1	1	1	0	1	3		2011-2012	2.051
67	Irbid	North	0	HT	0																0	0	0	1	0	0	0				0		1	1	2		2013-2014	67.051
77	Irbid	North	0	HT	0																0	0	0	1	0	0	0				0		1	1	2	Secondary or higher	2013-2014	77.04
102	Irbid	North	1	HT	0																0	0	0	1	0	0	0				0		1	1	1		2013-2014	102.001
67	Irbid	North	1	HT	1	0	1	0	0	2	4	5		1	1	0			Yes	Private	0	2	0	1	0	1	0	1	1	0	0	1	0	1	1		2013-2014	67.069
16	Karak	South	0	HT	0																0	0	0	1	0	0	0				0		1	1	1		2011-2012	16.001
76	Irbid	North	1	HT	0																0	0	0	1	0	0	0				0		1	1	4		2011-2012	76.03
62	Irbid	North	0	HT	0																0	0	0	1	0	0	0				0		1	1	2		2011-2012	62.03
80	Balqa	Central	0	HT	0																0	0	0	1	0	0	0				1		1	1	4		2013-2014	80.05
84	Zarqa	Central	1	HT	1	0	0	1	0	2	7	3		1	1	0			Yes	Private	0	2	0	1	0	1	0	1	1	0	0	1	0	1	4		2011-2012	84.021
53	Irbid	North	1	HT	0																0	0	0	1	0	0	0				0		1	1	4		2011-2012	53.001
68	Irbid	North	1	HT	0																0	0	0	1	0	0	0				0		1	1	4		2011-2012	68.03
56	Mafraq	North	1	HT	1	0	1	1	1	1	1	0		1	1	0			Yes	Public	1	0	0	1	1	0	0	0	1	0	0	3	1	1	1	None	2011-2012	56.073
94	Mafraq	North	0	HT	0																0	0	0	1	0	0	0				0		1	1	3	None	2011-2012	94.02
31	Amman	Central	0	HT	0																0	0	0	1	0	0	0				0		1	1	2	Secondary or higher	2011-2012	31.07
14	Amman	Central	0	HT	0																0	0	0	1	0	0	0				0		1	1	2		2013-2014	14.091
14	Amman	Central	0	HT	0																0	0	0	1	0	0	0				1		1	1	2		2013-2014	14.032
84	Zarqa	Central	1	HT	0																0	0	0	1	0	0	0				0		1	1	4		2013-2014	84.061
47	Amman	Central	0	HT	0																0	0	0	1	0	0	0				0		1	1	4	Preparatory	2011-2012	47.022
111	Mafraq	North	1	HT	1	0	0	0	1	1	10	0		1	1	0			Yes	Charity	0	0	3	1	0	0	1	0	1	0	0	1	0	1	4	Secondary or higher	2013-2014	111.02
60	Amman	Central	0	HT	0																0	0	0	1	0	0	0				0		1	1	1		2013-2014	60.039
19	Balqa	Central	1	HT	1	0	1	0	0	2	1	0		1	1	0			Yes	Public	1	0	0	1	1	0	0	0	1	0	1	1	0	1	3	Preparatory	2013-2014	19.074
97	Madaba	Central	0	HT	0																0	0	0	1	0	0	0				0		1	1	2		2013-2014	97.072
11	Amman	Central	0	HT	0																0	0	0	1	0	0	0				0		1	0	3		2013-2014	11.042
93	Irbid	North	0	HT	0																0	0	0	1	0	0	0				0		1	1	1		2013-2014	93.032
31	Amman	Central	0	HT	0																0	0	0	1	0	0	0				0		1	1	2		2011-2012	31.062
54	Irbid	North	0	HT	0																0	0	0	1	0	0	0				0		1	1	3		2013-2014	54.006
69	Irbid	North	0	HT	0																0	0	0	1	0	0	0				0		1	1	2		2013-2014	69.072
66	Irbid	North	0	HT	0																0	0	0	1	0	0	0				0		1	1	1		2013-2014	66.05
38	Amman	Central	1	HT	1	0	0	1	0	6			1	0	1	0			No		0	0	0	0					1	0	0	1	0	1	1		2011-2012	38.04
25	Amman	Central	0	HT	0																0	0	0	1	0	0	0				0		1	1	4		2011-2012	25.05
37	Jarash	North	1	HT	0																0	0	0	1	0	0	0				0		1	1	4		2013-2014	37.03
110	Balqa	Central	1	HT	1	0	0	1	0	2	1	0		1	1	0			Yes	Public	1	0	0	1	1	0	0	0	1	0	0	1	0	1	2		2011-2012	110.01
55	Mafraq	North	1	HT	1	0	0	1	0	1	5	0		1	1	0			Yes	Public	1	0	0	1	1	0	0	0	1	0	0	1	0	1	2	Preparatory	2013-2014	55.07
43	Amman	Central	0	HT	0																0	0	0	1	0	0	0				0		1	1	3		2013-2014	43.032
2	Amman	Central	0	HT	0																0	0	0	1	0	0	0				0		1	1	2		2011-2012	2.05
46	Amman	Central	0	HT	0																0	0	0	1	0	0	0				0		1	1	1		2013-2014	46.06
118	Irbid	North	1	HT	1	0	0	0	1	1	5	0		1	1	0			Yes	Public	1	0	0	1	1	0	0	0	1	0	0	1	0	1	1		2013-2014	118.092
28	Mafraq	North	1	HT	1	0	0	1	0	2	10	0		1	1	0			Yes	Charity	0	0	3	1	0	0	1	0	1	0	0	1	0	1	2		2011-2012	28.061
42	Amman	Central	1	HT	0																0	0	0	1	0	0	0				0		1	1	1	Preparatory	2011-2012	42.073
39	Amman	Central	1	HT	1	0	0	1	0	2	2	0		1	1	2	2		Yes	Public	1	0	0	1	1	0	0	0	1	1	0	1	0	1	3		2013-2014	39.011
95	Mafraq	North	1	HT	1	0	0	0	2	1	5	0		1	1	0			Yes	Public	1	0	0	1	1	0	0	0	1	0	0	2	1	1	2		2011-2012	95.051
117	Mafraq	North	1	HT	1	0	0	1	0	6			6	0	0	1	5		No		0	0	0	0							0	1	0	1	2		2013-2014	117.058
102	Irbid	North	0	HT	0																0	0	0	1	0	0	0				0		1	1	4		2013-2014	102.051
111	Mafraq	North	1	HT	0																0	0	0	1	0	0	0				1		1	1	3		2013-2014	111.01
117	Mafraq	North	1	HT	1	0	0	1	0	1	10	0		1	1	0			Yes	Charity	0	0	3	1	0	0	1	0	1	0	0	1	0	1	3		2013-2014	117.064
25	Amman	Central	1	HT	1	0	0	0	1	6			4	1	1	0			No		0	0	0	0					1	0	1	1	0	1	1		2013-2014	25.071
5	Amman	Central	0	HT	0																0	0	0	1	0	0	0				1		1	1	2		2013-2014	5.042
38	Amman	Central	1	HT	1	0	0	1	0	3	5	0		1	1	0			Yes	Public	1	0	0	1	1	0	0	0	1	0	0	1	0	1	2		2011-2012	38.001
108	Irbid	North	0	HT	0																0	0	0	1	0	0	0				1		1	1	2	Preparatory	2011-2012	108.022
71	Irbid	North	0	HT	0																0	0	0	1	0	0	0				0		1	1	1	Secondary or higher	2011-2012	71.072
31	Amman	Central	0	HT	0																0	0	0	1	0	0	0				0		1	1	3		2013-2014	31.04
85	Zarqa	Central	0	HT	0																0	0	0	1	0	0	0				1		1	1	3		2013-2014	85.022
64	Irbid	North	0	HT	0																0	0	0	1	0	0	0				0		1	1	4	Preparatory	2013-2014	64.03
16	Karak	South	1	HT	0																0	0	0	1	0	0	0				0		1	1	2		2011-2012	16.04
98	Tafilah	South	0	HT	0																0	0	0	1	0	0	0				0		1	1	2	Secondary or higher	2011-2012	98.071
25	Amman	Central	0	HT	0																0	0	0	1	0	0	0				0		1	1	2		2011-2012	25.01
46	Amman	Central	0	HT	0																0	0	0	1	0	0	0				1		1	1	1		2013-2014	46.02
28	Mafraq	North	0	HT	0																0	0	0	1	0	0	0				0		1	1	4		2011-2012	28.042
119	Amman	Central	1	HT	1	0	0	1	0	1	5	0		0	1	2	8	pregnancy occurred, medication should be stopped	Yes	Public	1	0	0	1	1	0	0	0	1	1	0	1	0	1	3	Primary	2011-2012	119.01
16	Karak	South	1	HT	0																0	0	0	1	0	0	0				1		1	1	3		2013-2014	16.06
21	Amman	Central	0	HT	0																0	0	0	1	0	0	0				0		1	0	4		2013-2014	21.05
70	Irbid	North	1	HT	1	0	0	0	1	1	2	0		1	1	0			Yes	Public	1	0	0	1	1	0	0	0	1	0	0	1	0	1	4	Secondary or higher	2013-2014	70.05
55	Mafraq	North	0	HT	0																0	0	0	1	0	0	0				0		1	1	3		2013-2014	55.051
58	Mafraq	North	1	HT	0																0	0	0	1	0	0	0				0		1	1	4		2011-2012	58.057
77	Irbid	North	1	HT	0																0	0	0	1	0	0	0				0		1	1	4		2013-2014	77.051
103	Irbid	North	1	HT	0																0	0	0	1	0	0	0				0		1	1	3		2011-2012	103.07
60	Amman	Central	0	HT	0																0	0	0	1	0	0	0				0		1	1	2		2011-2012	60.02
85	Zarqa	Central	0	HT	0																0	0	0	1	0	0	0				0		1	1	2		2013-2014	85.05
35	Jarash	North	1	HT	0																0	0	0	1	0	0	0				0		1	1	3		2011-2012	35.002
58	Mafraq	North	0	HT	0																0	0	0	1	0	0	0				0		1	1	2		2011-2012	58.065
57	Mafraq	North	0	HT	0																0	0	0	1	0	0	0				1		1	1	3		2013-2014	57.03
119	Amman	Central	0	HT	0																0	0	0	1	0	0	0				0		1	1	1		2011-2012	119.041
98	Tafilah	South	1	HT	0																0	0	0	1	0	0	0				0		1	1	3		2013-2014	98.03
113	Mafraq	North	1	HT	0																0	0	0	1	0	0	0				0		1	1	2		2013-2014	113.091
4	Amman	Central	0	HT	0																0	0	0	1	0	0	0				0		1	1	1		2013-2014	4.023
18	Ma'an	South	0	HT	0																0	0	0	1	0	0	0				0		1	1	4	Primary	2013-2014	18.061
113	Mafraq	North	1	HT	0																0	0	0	1	0	0	0				0		1	1	1		2011-2012	113.06
15	Amman	Central	0	HT	0																0	0	0	1	0	0	0				0		1	0	3		2011-2012	15.03
122	Mafraq	North	0	HT	0																0	0	0	1	0	0	0				0		1	1	1		2013-2014	122.05
9	Amman	Central	1	HT	0																0	0	0	1	0	0	0				0		1	1	1		2011-2012	9.042
72	Irbid	North	1	HT	1	0	0	0	1	1	3	16		1	1	0			Yes	Private	0	2	0	1	0	1	0	1	1	0	0	1	0	1	4		2013-2014	72.003
4	Amman	Central	0	HT	0																0	0	0	1	0	0	0				0		1	1	2		2011-2012	4.026
23	Amman	Central	1	HT	1	0	0	0	1	6			6	0	1	0			No		0	0	0	0					1	0	0	1	0	0	4	Secondary or higher	2013-2014	23.091
56	Mafraq	North	0	HT	0																0	0	0	1	0	0	0				1		1	1	3		2011-2012	56.023
88	Zarqa	Central	1	HT	0																0	0	0	1	0	0	0				0		1	1	2		2011-2012	88.02
40	Amman	Central	0	HT	0																0	0	0	1	0	0	0				0		1	1	2		2013-2014	40.043
117	Mafraq	North	1	HT	0																0	0	0	1	0	0	0				0		1	1	1		2013-2014	117.002
92	Irbid	North	1	HT	1	0	0	1	0	1	9	5		1	1	0			Yes	Charity	0	0	3	1	0	0	1	1	1	0	0	1	0	1	3		2011-2012	92.061
33	Irbid	North	1	HT	1	0	0	0	2	3	9	0		1	1	0			Yes	Charity	0	0	3	1	0	0	1	0	1	0	0	2	1	1	1		2011-2012	33.001
56	Mafraq	North	1	HT	1	0	0	0	1	1	1	0		1	1	0			Yes	Public	1	0	0	1	1	0	0	0	1	0	0	1	0	1	1	None	2013-2014	56.072
106	Irbid	North	0	HT	0																0	0	0	1	0	0	0				0		1	1	3		2013-2014	106.03
60	Amman	Central	0	HT	0																0	0	0	1	0	0	0				0		1	1	2		2013-2014	60.01
35	Jarash	North	1	HT	0																0	0	0	1	0	0	0				0		1	1	3		2013-2014	35.061
46	Amman	Central	1	HT	1	0	0	0	1	1	1	0		1	1	2	8	Needed to register in health center and have a file, that took time and couldnt afford to buy it herself	Yes	Public	1	0	0	1	1	0	0	0	1	1	0	1	0	1	3		2013-2014	46.01
81	Balqa	Central	1	HT	1	0	1	0	0	1	1	0		0	0	2	5		Yes	Public	1	0	0	1	1	0	0	0		1	0	1	0	1	2		2011-2012	81.05
104	Irbid	North	0	HT	0																0	0	0	1	0	0	0				0		1	1	1		2013-2014	104.033
22	Amman	Central	1	HT	1	0	0	0	1	6			1	1	1	2	2		No		0	0	0	0					1	1	0	1	0	1	4		2013-2014	22.063
28	Mafraq	North	0	HT	0																0	0	0	1	0	0	0				0		1	1	4		2013-2014	28.032
21	Amman	Central	1	HT	1	0	0	1	0	1	4	3		0	1	0			Yes	Private	0	2	0	1	0	1	0	1	1	0	0	1	0	1	4		2011-2012	21.035
26	Mafraq	North	0	HT	0																0	0	0	1	0	0	0				0		1	1	3		2011-2012	26.001
8	Amman	Central	0	HT	0																0	0	0	1	0	0	0				0		1	1	2		2013-2014	8.034
60	Amman	Central	1	HT	0																0	0	0	1	0	0	0				0		1	1	2		2013-2014	60.075
64	Irbid	North	1	HT	1	0	0	1	1	2	10	0		1	1	1	3		Yes	Charity	0	0	3	1	0	0	1	0	1	1	0	2	1	1	3		2011-2012	64.01
65	Irbid	North	1	HT	0																0	0	0	1	0	0	0				0		1	1	4		2013-2014	65.021
121	Amman	Central	0	HT	0																0	0	0	1	0	0	0				1		1	1	2		2013-2014	121.001
31	Amman	Central	1	HT	0																0	0	0	1	0	0	0				0		1	1	2		2013-2014	31.051
58	Mafraq	North	1	HT	0																0	0	0	1	0	0	0				0		1	1	2		2013-2014	58.038
124	Zarqa	Central	1	HT	1	0	0	1	0	1	3	10		1	1	0			Yes	Private	0	2	0	1	0	1	0	1	1	0	0	1	0	1	4		2011-2012	124.091
53	Irbid	North	1	HT	1	0	0	0	1	1	2	2		1	1	0			Yes	Public	1	0	0	1	1	0	0	1	1	0	0	1	0	1	4		2013-2014	53.051
51	Irbid	North	1	HT	1	0	1	0	0	1	1	0		0	1	2	8	Knowledge deficit	Yes	Public	1	0	0	1	1	0	0	0	1	1	1	1	0	1	1		2011-2012	51.013
121	Amman	Central	1	HT	0																0	0	0	1	0	0	0				1		1	1	1	Primary	2011-2012	121.03
121	Amman	Central	1	HT	1	0	0	1	0	1	4	10		1	1	0			Yes	Private	0	2	0	1	0	1	0	1	1	0	0	1	0	1	1		2011-2012	121.051
33	Irbid	North	0	HT	0																0	0	0	1	0	0	0				0		1	1	3		2011-2012	33.062
20	Amman	Central	0	HT	0																0	0	0	1	0	0	0				0		1	1	4		2011-2012	20.004
41	Amman	Central	0	HT	0																0	0	0	1	0	0	0				0		1	1	1		2013-2014	41.05
17	Ma'an	South	1	HT	0																0	0	0	1	0	0	0				0		1	1	3		2011-2012	17.01
55	Mafraq	North	0	HT	0																0	0	0	1	0	0	0				0		1	1	2		2013-2014	55.06
16	Karak	South	1	HT	0																0	0	0	1	0	0	0				1		1	1	1		2011-2012	16.061
44	Amman	Central	1	HT	0																0	0	0	1	0	0	0				0		1	1	2	Preparatory	2011-2012	44.071
107	Irbid	North	0	HT	0																0	0	0	1	0	0	0				0		1	1	2		2011-2012	107.015
111	Mafraq	North	0	HT	0																0	0	0	1	0	0	0				0		1	1	2		2013-2014	111.001
55	Mafraq	North	1	HT	1	0	0	1	0	1	10	0		1	1	0			Yes	Charity	0	0	3	1	0	0	1	0	1	0	1	1	0	1	4		2013-2014	55.02
71	Irbid	North	1	HT	0																0	0	0	1	0	0	0				0		1	1	3	Primary	2011-2012	71.062
116	Mafraq	North	1	HT	0																0	0	0	1	0	0	0				0		1	1	1		2011-2012	116.031
95	Mafraq	North	0	HT	0																0	0	0	1	0	0	0				0		1	1	2		2011-2012	95.01
40	Amman	Central	0	HT	0																0	0	0	1	0	0	0				0		1	1	3		2013-2014	40.062
99	Irbid	North	1	HT	0																0	0	0	1	0	0	0				0		1	1	1	Preparatory	2011-2012	99.073
103	Irbid	North	0	HT	0																0	0	0	1	0	0	0				0		1	1	1		2013-2014	103.012
55	Mafraq	North	1	HT	0																0	0	0	1	0	0	0				0		1	1	2	Preparatory	2011-2012	55.071
91	Zarqa	Central	0	HT	0																0	0	0	1	0	0	0				0		1	1	2		2013-2014	91.04
115	Mafraq	North	1	HT	0																0	0	0	1	0	0	0				1		1	1	4		2011-2012	115.002
90	Zarqa	Central	0	HT	0																0	0	0	1	0	0	0				0		1	1	1	Secondary or higher	2013-2014	90.05
47	Amman	Central	0	HT	0																0	0	0	1	0	0	0				0		1	1	4		2011-2012	47.071
106	Irbid	North	0	HT	0																0	0	0	1	0	0	0				0		1	1	1		2013-2014	106.06
44	Amman	Central	1	HT	1	0	0	1	0	1	2	1		1	1	0			Yes	Public	1	0	0	1	1	0	0	1	1	0	0	1	0	1	1	None	2011-2012	44.07
64	Irbid	North	1	HT	1	0	0	0	1	2	4	25		1	1	2	2		Yes	Private	0	2	0	1	0	1	0	1	1	1	0	1	0	1	4		2013-2014	64.051
47	Amman	Central	1	HT	1	0	0	1	2	1	2	0		1	1	0			Yes	Public	1	0	0	1	1	0	0	0	1	0	0	3	1	1	4		2011-2012	47.07
48	Aljoun	North	0	HT	0																0	0	0	1	0	0	0				0		1	0	1		2011-2012	48.03
32	Amman	Central	1	HT	1	0	1	0	0	2	5	0		0	0	8			Yes	Public	1	0	0	1	1	0	0	0		0	0	1	0	1	1		2013-2014	32.091
58	Mafraq	North	0	HT	0																0	0	0	1	0	0	0				0		1	1	1		2011-2012	58.035
59	Amman	Central	0	HT	0																0	0	0	1	0	0	0				0		1	1	1		2013-2014	59.072
38	Amman	Central	0	HT	0																0	0	0	1	0	0	0				0		1	1	2		2011-2012	38.03
10	Amman	Central	1	HT	1	0	0	1	0	4	11	22		1	0	2	3		Yes	Private	0	2	0	1	0	1	0	1	1	1	0	1	0	1	4		2013-2014	10.05
38	Amman	Central	1	HT	1	0	0	1	1	1	1	0		1	1	0			Yes	Public	1	0	0	1	1	0	0	0	1	0	0	2	1	1	3		2013-2014	38.061
9	Amman	Central	1	HT	1	0	1	0	0	6			6	1	0	2	2		No		0	0	0	0					1	1	0	1	0	1	2	Primary	2013-2014	9.07
115	Mafraq	North	1	HT	1	0	0	1	0	1	9	0		1	1	0			Yes	Charity	0	0	3	1	0	0	1	0	1	0	0	1	0	1	4		2013-2014	115.04
65	Irbid	North	1	HT	0																0	0	0	1	0	0	0				0		1	1	4	Secondary or higher	2013-2014	65.03
109	Balqa	Central	1	HT	0																0	0	0	1	0	0	0				0		1	1	4		2013-2014	109.03
82	Aqabah	South	1	HT	1	0	0	0	1	6			1	1	1	2	2		No		0	0	0	0					1	1	0	1	0	1	3		2013-2014	82.024
62	Irbid	North	0	HT	0																0	0	0	1	0	0	0				0		1	1	4		2011-2012	62.062
53	Irbid	North	1	HT	0																0	0	0	1	0	0	0				0		1	1	2	Preparatory	2011-2012	53.003
32	Amman	Central	0	HT	0																0	0	0	1	0	0	0				1		1	1	3		2013-2014	32.021
108	Irbid	North	1	HT	0																0	0	0	1	0	0	0				0		1	1	4		2011-2012	108.041
98	Tafilah	South	0	HT	0																0	0	0	1	0	0	0				0		1	1	2		2013-2014	98.001
118	Irbid	North	0	HT	0																0	0	0	1	0	0	0				1		1	1	3		2011-2012	118.028
64	Irbid	North	1	HT	1	0	0	0	1	1	2	0		1	1	0			Yes	Public	1	0	0	1	1	0	0	0	1	0	0	1	0	1	4		2011-2012	64.003
49	Aljoun	North	0	HT	0																0	0	0	1	0	0	0				0		1	1	2		2013-2014	49.01
42	Amman	Central	0	HT	0																0	0	0	1	0	0	0				0		1	1	3		2011-2012	42.011
105	Irbid	North	1	HT	1	0	0	1	1	1	5	0		1	1	0			Yes	Public	1	0	0	1	1	0	0	0	1	0	0	2	1	1	3		2013-2014	105.001
69	Irbid	North	0	HT	0																0	0	0	1	0	0	0				0		1	1	4		2013-2014	69.053
47	Amman	Central	0	HT	0																0	0	0	1	0	0	0				0		1	0	4		2011-2012	47.03
118	Irbid	North	0	HT	0																0	0	0	1	0	0	0				0		1	1	1		2011-2012	118.029
3	Amman	Central	0	HT	0																0	0	0	1	0	0	0				0		1	1	3	Primary	2011-2012	3.002
116	Mafraq	North	0	HT	0																0	0	0	1	0	0	0				0		1	1	3		2011-2012	116.05
100	Irbid	North	1	HT	0																0	0	0	1	0	0	0				1		1	1	4		2011-2012	100.02
14	Amman	Central	0	HT	0																0	0	0	1	0	0	0				0		1	1	4		2011-2012	14.05
60	Amman	Central	1	HT	1	0	0	1	2	1	1	0		1	1	0			Yes	Public	1	0	0	1	1	0	0	0	1	0	0	3	1	1	4		2013-2014	60.003
38	Amman	Central	1	HT	1	0	0	0	1	2	4	10		1	1	0			Yes	Private	0	2	0	1	0	1	0	1	1	0	0	1	0	1	3		2011-2012	38.07
112	Mafraq	North	1	HT	0																0	0	0	1	0	0	0				0		1	1	4		2013-2014	112.02
34	Irbid	North	1	HT	1	0	0	2	0	1	1	0		1	1	0			Yes	Public	1	0	0	1	1	0	0	0	1	0	0	2	1	1	2		2011-2012	34.02
97	Madaba	Central	0	HT	0																0	0	0	1	0	0	0				0		1	1	1		2013-2014	97.051
24	Amman	Central	0	HT	0																0	0	0	1	0	0	0				1		1	1	4		2011-2012	24.02
63	Irbid	North	0	HT	0																0	0	0	1	0	0	0				0		1	1	2		2011-2012	63.011
13	Amman	Central	1	HT	0																0	0	0	1	0	0	0				1		1	1	3		2013-2014	13.072
6	Amman	Central	1	HT	1	0	0	1	0	1	6	0		1	1	2	2		Yes	Private	0	2	0	1	0	1	0	0	1	1	0	1	0	1	2		2013-2014	6.052
5	Amman	Central	1	HT	0																0	0	0	1	0	0	0				0		1	1	4		2013-2014	5.01
1	Amman	Central	0	HT	0																0	0	0	1	0	0	0				0		1	1	2		2013-2014	1.021
39	Amman	Central	1	HT	0																0	0	0	1	0	0	0				0		1	1	1		2011-2012	39.01
11	Amman	Central	0	HT	0																0	0	0	1	0	0	0				0		1	1	4		2013-2014	11.041
56	Mafraq	North	0	HT	0																0	0	0	1	0	0	0				0		1	1	2		2011-2012	56.022
113	Mafraq	North	1	HT	0																0	0	0	1	0	0	0				0		1	1	3		2011-2012	113.002
41	Amman	Central	1	HT	1	0	0	0	2	1	2	0		1	1	0			Yes	Public	1	0	0	1	1	0	0	0	1	0	0	2	1	1	2		2011-2012	41.021
40	Amman	Central	1	HT	0																0	0	0	1	0	0	0				0		1	1	3		2011-2012	40.004
94	Mafraq	North	1	HT	1	0	0	1	0	1	9	0		1	1	0			Yes	Charity	0	0	3	1	0	0	1	0	1	0	0	1	0	1	2		2013-2014	94.042
83	Zarqa	Central	1	HT	0																0	0	0	1	0	0	0				0		1	1	1		2011-2012	83.002
13	Amman	Central	1	HT	1	0	0	0	1	6			1	1	1	0			No		0	0	0	0					1	0	0	1	0	1	1		2011-2012	13.042
82	Aqabah	South	1	HT	1	0	0	1	1	2	2	0		1	0	2	5		Yes	Public	1	0	0	1	1	0	0	0	1	1	0	2	1	1	2		2013-2014	82.06
94	Mafraq	North	0	HT	0																0	0	0	1	0	0	0				1		1	1	3		2011-2012	94.06
7	Amman	Central	0	HT	0																0	0	0	1	0	0	0				1		1	1	4		2013-2014	7.031
87	Zarqa	Central	0	HT	0																0	0	0	1	0	0	0				0		1	1	1	Secondary or higher	2011-2012	87.02
63	Irbid	North	1	HT	1	0	0	1	0	6			1	1	1	0			No		0	0	0	0					1	0	0	1	0	1	2		2011-2012	63.033
102	Irbid	North	1	HT	0																0	0	0	1	0	0	0				0		1	1	1		2013-2014	102.05
32	Amman	Central	0	HT	0																0	0	0	1	0	0	0				1		1	1	4		2013-2014	32.022
13	Amman	Central	0	HT	0																0	0	0	1	0	0	0				0		1	1	1	Preparatory	2011-2012	13.043
20	Amman	Central	0	HT	0																0	0	0	1	0	0	0				0		1	1	2		2011-2012	20.003
117	Mafraq	North	0	HT	0																0	0	0	1	0	0	0				0		1	1	4		2011-2012	117.063
92	Irbid	North	0	HT	0																0	0	0	1	0	0	0				0		1	1	1		2013-2014	92.047
93	Irbid	North	1	HT	1	0	0	0	1	1	1	0		1	1	0			Yes	Public	1	0	0	1	1	0	0	0	1	0	0	1	0	1	1		2011-2012	93.013
51	Irbid	North	0	HT	0																0	0	0	1	0	0	0				0		1	1	1		2011-2012	51.043
39	Amman	Central	0	HT	0																0	0	0	1	0	0	0				0		1	1	1		2011-2012	39.05
99	Irbid	North	0	HT	0																0	0	0	1	0	0	0				1		1	1	4		2013-2014	99.011
29	Zarqa	Central	1	HT	0																0	0	0	1	0	0	0				0		1	1	1	Preparatory	2011-2012	29.073
27	Mafraq	North	1	HT	1	0	0	1	0	2	1	1		1	1	0			Yes	Public	1	0	0	1	1	0	0	1	1	0	0	1	0	1	4		2011-2012	27.06
26	Mafraq	North	0	HT	0																0	0	0	1	0	0	0				1		1	1	2		2013-2014	26.06
114	Mafraq	North	1	HT	1	0	0	0	1	1	10	0		1	1	0			Yes	Charity	0	0	3	1	0	0	1	0	1	0	0	1	0	1	1	Primary	2013-2014	114.05
24	Amman	Central	0	HT	0																0	0	0	1	0	0	0				0		1	1	4		2013-2014	24.011
62	Irbid	North	0	HT	0																0	0	0	1	0	0	0				0		1	1	4	Primary	2011-2012	62.041
37	Jarash	North	0	HT	0																0	0	0	1	0	0	0				0		1	1	4		2013-2014	37.002
86	Zarqa	Central	1	HT	1	0	0	1	1	6			1	1	1	0			No		0	0	0	0					1	0	0	2	1	1	2	Primary	2011-2012	86.031
20	Amman	Central	0	HT	0																0	0	0	1	0	0	0				0		1	1	3		2013-2014	20.011
51	Irbid	North	1	HT	1	0	0	1	0	1	1	2		1	1	0			Yes	Public	1	0	0	1	1	0	0	1	1	0	0	1	0	1	3		2013-2014	51.061
93	Irbid	North	1	HT	1	0	1	0	0	2	5	0		1	1	2	8	Logistic complexity	Yes	Public	1	0	0	1	1	0	0	0	1	1	1	1	0	1	2		2011-2012	93.072
87	Zarqa	Central	1	HT	1	0	0	0	1	1	4	2		1	1	2	2		Yes	Private	0	2	0	1	0	1	0	1	1	1	0	1	0	1	1	Primary	2013-2014	87.061
74	Irbid	North	0	HT	0																0	0	0	1	0	0	0				0		1	1	1		2013-2014	74.031
4	Amman	Central	1	HT	0																0	0	0	1	0	0	0				0		1	1	3		2011-2012	4.032
39	Amman	Central	1	HT	1	0	0	1	0	1	7	0		0	1	2	2		Yes	Private	0	2	0	1	0	1	0	0	1	1	0	1	0	1	1		2013-2014	39.04
119	Amman	Central	1	HT	1	0	0	1	0	1	3	0		1	1	2	2		Yes	Private	0	2	0	1	0	1	0	0	1	1	0	1	0	1	1		2013-2014	119.071
30	Karak	South	0	HT	0																0	0	0	1	0	0	0				0		1	1	3		2011-2012	30.052
118	Irbid	North	0	HT	0																0	0	0	1	0	0	0				0		1	1	1		2013-2014	118.004
55	Mafraq	North	1	HT	0																0	0	0	1	0	0	0				0		1	1	4		2013-2014	55.041
35	Jarash	North	1	HT	0																0	0	0	1	0	0	0				0		1	1	1		2013-2014	35.003
79	Irbid	North	1	HT	0																0	0	0	1	0	0	0				0		1	1	4		2013-2014	79.011
1	Amman	Central	1	HT	1	1	1	1	0	6			1	0	1	0			No		0	0	0	0					1	0	1	3	1	1	1		2013-2014	1.031
28	Mafraq	North	1	HT	1	0	1	0	0	1	6	5		1	1	0			Yes	Private	0	2	0	1	0	1	0	1	1	0	0	1	0	1	4	Secondary or higher	2013-2014	28.03
62	Irbid	North	1	HT	1	0	0	1	0	1	2	0		1	1	0			Yes	Public	1	0	0	1	1	0	0	0	1	0	0	1	0	1	2	Preparatory	2011-2012	62.05
116	Mafraq	North	0	HT	0																0	0	0	1	0	0	0				0		1	1	3		2011-2012	116.072
53	Irbid	North	0	HT	0																0	0	0	1	0	0	0				0		1	1	3		2013-2014	53.02
78	Irbid	North	0	HT	0																0	0	0	1	0	0	0				0		1	1	1		2011-2012	78.027
98	Tafilah	South	0	HT	0																0	0	0	1	0	0	0				0		1	1	3		2011-2012	98.04
121	Amman	Central	0	HT	0																0	0	0	1	0	0	0				1		1	1	1	None	2013-2014	121.07
95	Mafraq	North	0	HT	0																0	0	0	1	0	0	0				0		1	1	3		2013-2014	95.001
100	Irbid	North	0	HT	0																0	0	0	1	0	0	0				0		1	1	2		2011-2012	100.021
49	Aljoun	North	0	HT	0																0	0	0	1	0	0	0				0		1	1	1		2013-2014	49.05
82	Aqabah	South	0	HT	0																0	0	0	1	0	0	0				0		1	1	1	Primary	2013-2014	82.031
29	Zarqa	Central	0	HT	0																0	0	0	1	0	0	0				1		1	1	2	Preparatory	2011-2012	29.031
96	Madaba	Central	0	HT	0																0	0	0	1	0	0	0				0		1	1	1		2011-2012	96.041
122	Mafraq	North	1	HT	0																0	0	0	1	0	0	0				0		1	1	1		2011-2012	122.04
106	Irbid	North	0	HT	0																0	0	0	1	0	0	0				1		1	1	1		2013-2014	106.062
85	Zarqa	Central	0	HT	0																0	0	0	1	0	0	0				0		1	1	4		2013-2014	85.052
114	Mafraq	North	1	HT	1	0	0	1	0	1	4	10		1	1	2	2		Yes	Private	0	2	0	1	0	1	0	1	1	1	0	1	0	1	1	None	2013-2014	114.051
25	Amman	Central	0	HT	0																0	0	0	1	0	0	0				0		1	1	1		2013-2014	25.053
55	Mafraq	North	0	HT	0																0	0	0	1	0	0	0				0		1	1	2		2013-2014	55.03
122	Mafraq	North	0	HT	0																0	0	0	1	0	0	0				0		1	1	1		2011-2012	122.03
20	Amman	Central	1	HT	0																0	0	0	1	0	0	0				0		1	1	1		2013-2014	20.073
11	Amman	Central	1	HT	1	0	1	0	0	1	2	0		1	1	0			Yes	Public	1	0	0	1	1	0	0	0	1	0	0	1	0	0	2		2011-2012	11.034
108	Irbid	North	0	HT	0																0	0	0	1	0	0	0				1		1	1	3		2011-2012	108.024
5	Amman	Central	1	HT	0																0	0	0	1	0	0	0				1		1	1	3		2013-2014	5.07
70	Irbid	North	1	HT	1	0	0	1	0	1	1	0		1	1	0			Yes	Public	1	0	0	1	1	0	0	0	1	0	0	1	0	1	4	None	2011-2012	70.042
112	Mafraq	North	0	HT	0																0	0	0	1	0	0	0				0		1	1	3		2013-2014	112.011
99	Irbid	North	1	HT	1	0	0	0	1	3	1	0		1	1	0			Yes	Public	1	0	0	1	1	0	0	0	1	0	0	1	0	1	4	Preparatory	2011-2012	99.04
115	Mafraq	North	1	HT	1	0	1	0	0	2	10	0		1	1	0			Yes	Charity	0	0	3	1	0	0	1	0	1	0	0	1	0	1	4		2013-2014	115.061
116	Mafraq	North	0	HT	0																0	0	0	1	0	0	0				0		1	1	2		2011-2012	116.03
103	Irbid	North	0	HT	0																0	0	0	1	0	0	0				1		1	1	1		2011-2012	103.041
75	Irbid	North	0	HT	0																0	0	0	1	0	0	0				0		1	1	2	Primary	2013-2014	75.002
67	Irbid	North	0	HT	0																0	0	0	1	0	0	0				0		1	1	1		2013-2014	67.075
71	Irbid	North	0	HT	0																0	0	0	1	0	0	0				0		1	1	4	Preparatory	2013-2014	71.042
2	Amman	Central	0	HT	0																0	0	0	1	0	0	0				0		1	1	4		2013-2014	2.041
14	Amman	Central	1	HT	0																0	0	0	1	0	0	0				0		1	1	4		2013-2014	14.062
19	Balqa	Central	0	HT	0																0	0	0	1	0	0	0				1		1	1	2		2011-2012	19.011
23	Amman	Central	1	HT	1	0	0	1	0	2	5	0		1	1	0			Yes	Public	1	0	0	1	1	0	0	0	1	0	0	1	0	1	4		2013-2014	23.002
88	Zarqa	Central	1	HT	1	0	1	0	0	6			1	1	1	0			No		0	0	0	0					1	0	0	1	0	1	3		2011-2012	88.04
14	Amman	Central	0	HT	0																0	0	0	1	0	0	0				1		1	1	1		2013-2014	14.06
117	Mafraq	North	0	HT	0																0	0	0	1	0	0	0				0		1	1	4		2013-2014	117.046
4	Amman	Central	1	HT	0																0	0	0	1	0	0	0				1		1	1	2		2011-2012	4.06
117	Mafraq	North	0	HT	0																0	0	0	1	0	0	0				0		1	1	2		2011-2012	117.059
35	Jarash	North	0	HT	0																0	0	0	1	0	0	0				0		1	1	3		2013-2014	35.01
122	Mafraq	North	0	HT	0																0	0	0	1	0	0	0						1	1	1	Primary	2013-2014	122.071
3	Amman	Central	1	HT	0																0	0	0	1	0	0	0				0		1	1	1		2013-2014	3.02
11	Amman	Central	0	HT	0																0	0	0	1	0	0	0				0		1	1	1		2011-2012	11.061
104	Irbid	North	0	HT	0																0	0	0	1	0	0	0				0		1	1	4		2011-2012	104.043
10	Amman	Central	1	HT	0																0	0	0	1	0	0	0				0		1	1	1		2013-2014	10.092
51	Irbid	North	0	HT	0																0	0	0	1	0	0	0				0		1	1	3		2011-2012	51.011
32	Amman	Central	0	HT	0																0	0	0	1	0	0	0				1		1	1	1		2013-2014	32.03
117	Mafraq	North	1	HT	1	0	0	0	1	1	6	0		1	1	0			Yes	Private	0	2	0	1	0	1	0	0	1	0		1	0	1	1		2013-2014	117.036
13	Amman	Central	1	HT	0																0	0	0	1	0	0	0				0		1	1	2		2013-2014	13.002
40	Amman	Central	1	HT	1	0	0	1	0	1	4	0		1	1	0			Yes	Private	0	2	0	1	0	1	0	0	1	0	0	1	0	1	2		2013-2014	40.04
67	Irbid	North	1	HT	1	0	0	1	0	6			7	0	1	1	7		No		0	0	0	0					1	1	0	1	0	1	2		2013-2014	67.052
50	Irbid	North	1	HT	1	0	0	0	2	1	1	20		1	1	2	2		Yes	Public	1	0	0	1	1	0	0	1	1	1	0	2	1	1	3		2011-2012	50.022
44	Amman	Central	1	HT	1	0	0	0	2	2	1	0		1	1	0			Yes	Public	1	0	0	1	1	0	0	0	1	0	0	2	1	1	2		2011-2012	44.031
91	Zarqa	Central	1	HT	1	0	0	1	0	1	1	0		1	1	2	8	Not able to tolerate the side effects of the medications	Yes	Public	1	0	0	1	1	0	0	0	1	1	0	1	0	1	1		2013-2014	91.061
24	Amman	Central	1	HT	0																0	0	0	1	0	0	0				0		1	1	4		2013-2014	24.03
98	Tafilah	South	1	HT	1	0	0	1	1	3	1	0		1	1	2	6		Yes	Public	1	0	0	1	1	0	0	0	1	1	0	2	1	1	3		2013-2014	98.021
3	Amman	Central	0	HT	0																0	0	0	1	0	0	0				0		1	0	1		2011-2012	3.052
1	Amman	Central	1	HT	1	0	0	1	0	6			1	1	0	2	2		No		0	0	0	0					1	1	0	1	0	1	2		2011-2012	1.051
96	Madaba	Central	1	HT	1	0	0	1	0	1	10	0		1	1	2	2		Yes	Charity	0	0	3	1	0	0	1	0	1	1	0	1	0	1	1		2011-2012	96.02
75	Irbid	North	1	HT	1	0	0	0	1	1	6	0		1	1	2	2		Yes	Private	0	2	0	1	0	1	0	0	1	1	1	1	0	1	2		2013-2014	75.063
43	Amman	Central	1	HT	1	0	0	0	1	2	2	0		1	1	8			Yes	Public	1	0	0	1	1	0	0	0	1	0	0	1	0	1	3		2013-2014	43.06
32	Amman	Central	1	HT	0																0	0	0	1	0	0	0				1		1	1	2		2013-2014	32.051
48	Aljoun	North	1	HT	1	0	0	0	1	1	5	0		1	1	0			Yes	Public	1	0	0	1	1	0	0	0	1	0	0	1	0	1	4		2013-2014	48.071
6	Amman	Central	0	HT	0																0	0	0	1	0	0	0				1		1	1	4		2013-2014	6.021
114	Mafraq	North	0	HT	0																0	0	0	1	0	0	0				0		1	1	1		2011-2012	114.002
59	Amman	Central	1	HT	1	0	1	0	2	1	6	10		1	1	0			Yes	Private	0	2	0	1	0	1	0	1	1	0	0	3	1	1	4		2011-2012	59.07
29	Zarqa	Central	0	HT	0																0	0	0	1	0	0	0				0		1	1	3		2011-2012	29.011
96	Madaba	Central	0	HT	0																0	0	0	1	0	0	0				0		1	1	1		2013-2014	96.022
29	Zarqa	Central	0	HT	0																0	0	0	1	0	0	0				0		1	1	3		2013-2014	29.053
9	Amman	Central	1	HT	1	0	0	1	0	2	1	0		1	1	0			Yes	Public	1	0	0	1	1	0	0	0	1	0	0	1	0	1	2		2013-2014	9.001
53	Irbid	North	1	HT	0																0	0	0	1	0	0	0				0		1	1	2		2013-2014	53.04
61	Balqa	Central	0	HT	0																0	0	0	1	0	0	0				0		1	1	4		2013-2014	61.02
45	Amman	Central	0	HT	0																0	0	0	1	0	0	0				0		1	1	3		2013-2014	45.091
105	Irbid	North	0	HT	0																0	0	0	1	0	0	0				0		1	1	4		2013-2014	105.031
61	Balqa	Central	0	HT	0																0	0	0	1	0	0	0				0		1	1	4		2013-2014	61.022
120	Amman	Central	1	HT	0																0	0	0	1	0	0	0				0		1	1	3		2011-2012	120.001
22	Amman	Central	1	HT	1	0	0	1	0	1	4	20		0	1	2	2		Yes	Private	0	2	0	1	0	1	0	1	1	1	0	1	0	1	4		2013-2014	22.04
110	Balqa	Central	0	HT	0																0	0	0	1	0	0	0				0		1	1	3		2013-2014	110.022
94	Mafraq	North	1	HT	1	0	0	0	1	1	5	0		1	1	0			Yes	Public	1	0	0	1	1	0	0	0	1	0	0	1	0	1	3		2011-2012	94.07
61	Balqa	Central	1	HT	0																0	0	0	1	0	0	0				0		1	1	4	Secondary or higher	2013-2014	61.071
31	Amman	Central	0	HT	0																0	0	0	1	0	0	0				0		1	1	1	Primary	2013-2014	31.071
29	Zarqa	Central	1	HT	0																0	0	0	1	0	0	0				0		1	0	4		2013-2014	29.061
78	Irbid	North	1	HT	0																0	0	0	1	0	0	0				0		1	1	2	Preparatory	2013-2014	78.05
58	Mafraq	North	1	HT	1	0	0	0	1	2	4	45		1	1	0			Yes	Private	0	2	0	1	0	1	0	1	1	0	0	1	0	1	4		2011-2012	58.063
89	Zarqa	Central	1	HT	0																0	0	0	1	0	0	0				0		1	1	1		2011-2012	89.063
61	Balqa	Central	0	HT	0																0	0	0	1	0	0	0				1		1	1	4		2011-2012	61.01
37	Jarash	North	1	HT	0																0	0	0	1	0	0	0				0		1	1	4		2011-2012	37.05
33	Irbid	North	1	HT	0																0	0	0	1	0	0	0				0		1	1	4		2011-2012	33.061
77	Irbid	North	0	HT	0																0	0	0	1	0	0	0				0		1	1	3		2013-2014	77.052
109	Balqa	Central	0	HT	0																0	0	0	1	0	0	0				0		1	1	2	Primary	2013-2014	109.04
86	Zarqa	Central	0	HT	0																0	0	0	1	0	0	0				0		1	1	4		2013-2014	86.054
49	Aljoun	North	1	HT	0																0	0	0	1	0	0	0				1		1	1	2		2013-2014	49.02
100	Irbid	North	1	HT	1	0	1	0	1	5	6	40		1	1	0			Yes	Private	0	2	0	1	0	1	0	1	1	0	1	2	1	1	3		2013-2014	100.05
44	Amman	Central	0	HT	0																0	0	0	1	0	0	0				0		1	1	3		2011-2012	44.041
44	Amman	Central	0	HT	0																0	0	0	1	0	0	0				0		1	1	1	Preparatory	2011-2012	44.042
56	Mafraq	North	0	HT	0																0	0	0	1	0	0	0				1		1	1	1	Preparatory	2011-2012	56.053
40	Amman	Central	0	HT	0																0	0	0	1	0	0	0				0		1	1	2		2013-2014	40.06
118	Irbid	North	0	HT	0																0	0	0	1	0	0	0				0		1	1	1		2013-2014	118.073
69	Irbid	North	0	HT	0																0	0	0	1	0	0	0				0		1	1	3		2013-2014	69.001
57	Mafraq	North	0	HT	0																0	0	0	1	0	0	0				0		1	1	4		2013-2014	57.011
94	Mafraq	North	0	HT	0																0	0	0	1	0	0	0				0		1	1	2		2011-2012	94.001
50	Irbid	North	0	HT	0																0	0	0	1	0	0	0				0		1	1	1		2013-2014	50.053
77	Irbid	North	0	HT	0																0	0	0	1	0	0	0				0		1	1	4		2011-2012	77.06
84	Zarqa	Central	0	HT	0																0	0	0	1	0	0	0				0		1	1	1		2013-2014	84.051
60	Amman	Central	0	HT	0																0	0	0	1	0	0	0				0		1	1	4		2011-2012	60.037
122	Mafraq	North	1	HT	0																0	0	0	1	0	0	0				1		1	1	2		2011-2012	122.07
100	Irbid	North	1	HT	0																0	0	0	1	0	0	0				1		1	1	1	Preparatory	2011-2012	100.051
89	Zarqa	Central	0	HT	0																0	0	0	1	0	0	0				0		1	0	4		2011-2012	89.052
120	Amman	Central	1	HT	1	0	1	0	0	1	5	0		1	1	0			Yes	Public	1	0	0	1	1	0	0	0	1	0	0	1	0	1	3		2011-2012	120.003
46	Amman	Central	1	HT	1	0	0	1	0	2	9	1		1	1	2	3		Yes	Charity	0	0	3	1	0	0	1	1	1	1	0	1	0	1	2		2013-2014	46.011
84	Zarqa	Central	0	HT	0																0	0	0	1	0	0	0				0		1	0	4		2011-2012	84.02
110	Balqa	Central	0	HT	0																0	0	0	1	0	0	0				0		1	0	2		2011-2012	110.021
24	Amman	Central	0	HT	0																0	0	0	1	0	0	0				0		1	1	4		2013-2014	24.001
86	Zarqa	Central	1	HT	0																0	0	0	1	0	0	0				0		1	1	3	Preparatory	2013-2014	86.072
17	Ma'an	South	0	HT	0																0	0	0	1	0	0	0				0		1	1	1		2011-2012	17.092
45	Amman	Central	0	HT	0																0	0	0	1	0	0	0				1		1	1	3		2013-2014	45.021
86	Zarqa	Central	0	HT	0																0	0	0	1	0	0	0				0		1	1	3		2011-2012	86.062
36	Jarash	North	0	HT	0																0	0	0	1	0	0	0				0		1	1	4		2011-2012	36.091
93	Irbid	North	0	HT	0																0	0	0	1	0	0	0				0		1	1	2		2013-2014	93.04
19	Balqa	Central	1	HT	0																0	0	0	1	0	0	0				0		1	1	2	Secondary or higher	2013-2014	19.073
15	Amman	Central	0	HT	0																0	0	0	1	0	0	0				1		1	1	3		2011-2012	15.05
61	Balqa	Central	0	HT	0																0	0	0	1	0	0	0				0		1	1	4		2011-2012	61.011
43	Amman	Central	1	HT	1	0	0	2	0	2	10	0		1	1	2	3		Yes	Charity	0	0	3	1	0	0	1	0	1	1	0	2	1	1	3		2013-2014	43.022
9	Amman	Central	1	HT	1	0	1	0	0	6			1	1	0	2	2		No		0	0	0	0					1	1	0	1	0	1	2	Preparatory	2011-2012	9.071
80	Balqa	Central	0	HT	0																0	0	0	1	0	0	0				0		1	1	2		2013-2014	80.044
42	Amman	Central	1	HT	1	0	0	0	1	1	2	0		1	1	0			Yes	Public	1	0	0	1	1	0	0	0	1	0	0	1	0	1	1		2013-2014	42.042
71	Irbid	North	0	HT	0																0	0	0	1	0	0	0				0		1	1	4		2013-2014	71.011
114	Mafraq	North	1	HT	1	0	0	1	0	1	10	0		1	1	2	6		Yes	Charity	0	0	3	1	0	0	1	0	1	1	0	1	0	1	2	Primary	2013-2014	114.053
101	Irbid	North	0	HT	0																0	0	0	1	0	0	0				0		1	1	3		2011-2012	101.051
9	Amman	Central	1	HT	0																0	0	0	1	0	0	0				0		1	1	2		2013-2014	9.01
92	Irbid	North	1	HT	1	0	0	0	1	1	5	0		1	1	0			Yes	Public	1	0	0	1	1	0	0	0	1	0	0	1	0	1	1		2013-2014	92.011
80	Balqa	Central	1	HT	1	0	0	1	0	1	1	0		1	1	0			Yes	Public	1	0	0	1	1	0	0	0	1	0	0	1	0	1	3		2013-2014	80.053
39	Amman	Central	1	HT	0																0	0	0	1	0	0	0				0		1	1	1		2013-2014	39.051
98	Tafilah	South	1	HT	1	0	0	0	1	1	3	16		1	1	0			Yes	Private	0	2	0	1	0	1	0	1	1	0	0	1	0	1	2		2011-2012	98.031
109	Balqa	Central	1	HT	0																0	0	0	1	0	0	0				1		1	1	1		2013-2014	109.07
43	Amman	Central	1	HT	1	0	0	1	1	2	9	2		1	1	0			Yes	Charity	0	0	3	1	0	0	1	1	1	0	0	2	1	1	3		2011-2012	43.034
19	Balqa	Central	1	HT	0																0	0	0	1	0	0	0				0		1	1	2		2011-2012	19.061
1	Amman	Central	0	HT	0																0	0	0	1	0	0	0				0		1	1	1		2013-2014	1.003
35	Jarash	North	0	HT	0																0	0	0	1	0	0	0				0		1	1	3		2013-2014	35.032
113	Mafraq	North	1	HT	1	0	0	1	0	1	2	0		1	1	0			Yes	Public	1	0	0	1	1	0	0	0	1	0	0	1	0	1	2		2011-2012	113.041
109	Balqa	Central	0	HT	0																0	0	0	1	0	0	0				0		1	1	1		2013-2014	109.06
27	Mafraq	North	1	HT	1	0	0	0	1	1	1	0		1	1	0			Yes	Public	1	0	0	1	1	0	0	0	1	0	0	1	0	1	2	None	2011-2012	27.071
123	Zarqa	Central	1	HT	1	0	0	1	0	6			2	0	1	0			No		0	0	0	0					1	0	0	1	0	1	4	Secondary or higher	2013-2014	123.05
13	Amman	Central	1	HT	0																0	0	0	1	0	0	0				1		1	1	2		2013-2014	13.071
114	Mafraq	North	0	HT	0																0	0	0	1	0	0	0				0		1	0	3		2011-2012	114.021
45	Amman	Central	1	HT	1	0	0	1	0	1	6	0		1	1	2	4		Yes	Private	0	2	0	1	0	1	0	0	1	1	0	1	0	1	3		2011-2012	45.092
26	Mafraq	North	1	HT	1	0	0	0	1	1	10	0		1	1	0			Yes	Charity	0	0	3	1	0	0	1	0	1	0	1	1	0	1	4		2013-2014	26.03
104	Irbid	North	1	HT	1	0	0	1	0	1	5	0		1	1	0			Yes	Public	1	0	0	1	1	0	0	0	1	0	0	1	0	0	4		2011-2012	104.051
37	Jarash	North	1	CVD	0																0	0	0	1	0	0	0				0		1	1	3		2011-2012	37.04
97	Madaba	Central	1	CVD	1	0	1	0	0	2	5	0		1	1	0			Yes	Public	1	0	0	1	1	0	0	0	1	0	0	1	0	1	1		2013-2014	97.052
31	Amman	Central	1	CVD	0																0	0	0	1	0	0	0				0		1	1	2		2013-2014	31.001
42	Amman	Central	1	CVD	0																0	0	0	1	0	0	0				0		1	1	3		2013-2014	42.041
40	Amman	Central	1	CVD	1	0	0	1	0	1	5	15		1	1	0			Yes	Public	1	0	0	1	1	0	0	1	1	0	0	1	0	1	3		2013-2014	40.001
33	Irbid	North	1	CVD	1	0	0	0	1	1	5	30		1	1	0			Yes	Public	1	0	0	1	1	0	0	1	1	0	0	1	0	1	2		2011-2012	33.003
79	Irbid	North	1	CVD	0																0	0	0	1	0	0	0				0		1	0	4		2013-2014	79.021
46	Amman	Central	0	CVD	0																0	0	0	1	0	0	0				0		1	1	2		2013-2014	46.05
116	Mafraq	North	1	CVD	1	1	0	0	0	1	10	0		1	1	0			Yes	Charity	0	0	3	1	0	0	1	0	1	0	0	1	0	1	2		2013-2014	116.041
125	Zarqa	Central	1	CVD	0																0	0	0	1	0	0	0				0		1	1	2		2013-2014	125.001
43	Amman	Central	1	CVD	0																0	0	0	1	0	0	0				0		1	1	2		2013-2014	43.021
108	Irbid	North	1	CVD	0																0	0	0	1	0	0	0				0		1	0	3		2011-2012	108.021
52	Irbid	North	0	CVD	0																0	0	0	1	0	0	0				1		1	1	4		2013-2014	52.011
29	Zarqa	Central	1	CVD	1	0	0	1	0	2	5	40		1	1	0			Yes	Public	1	0	0	1	1	0	0	1	1	0	0	1	0	1	3	Secondary or higher	2011-2012	29.054
2	Amman	Central	1	CVD	0																0	0	0	1	0	0	0				0		1	1	2		2011-2012	2.001
72	Irbid	North	0	CVD	0																0	0	0	1	0	0	0				0		1	1	4		2013-2014	72.001
122	Mafraq	North	0	CVD	0																0	0	0	1	0	0	0				0		1	1	1		2011-2012	122.093
118	Irbid	North	0	CVD	0																0	0	0	1	0	0	0				0		1	1	3		2013-2014	118.034
78	Irbid	North	0	CVD	0																0	0	0	1	0	0	0				0		1	1	1		2013-2014	78.06
119	Amman	Central	1	CVD	0																0	0	0	1	0	0	0				0		1	1	3		2013-2014	119.011
51	Irbid	North	0	CVD	0																0	0	0	1	0	0	0				0		1	1	1		2011-2012	51.063
87	Zarqa	Central	0	CVD	0																0	0	0	1	0	0	0				0		1	1	1		2013-2014	87.041
59	Amman	Central	0	CVD	0																0	0	0	1	0	0	0				0		1	1	1		2013-2014	59.02
78	Irbid	North	0	CVD	0																0	0	0	1	0	0	0				1		1	1	2		2013-2014	78.016
19	Balqa	Central	0	CVD	0																0	0	0	1	0	0	0				1		1	1	3		2011-2012	19.052
110	Balqa	Central	1	CVD	0																0	0	0	1	0	0	0				0		1	1	4	Preparatory	2013-2014	110.051
113	Mafraq	North	1	CVD	0																0	0	0	1	0	0	0				0		1	1	2	Secondary or higher	2013-2014	113.05
65	Irbid	North	1	CVD	1	0	0	1	0	3	5	0		1	1	0			Yes	Public	1	0	0	1	1	0	0	0	1	0	0	1	0	1	4	None	2013-2014	65.06
68	Irbid	North	1	CVD	0																0	0	0	1	0	0	0				0		1	0	3		2013-2014	68.05
117	Mafraq	North	0	CVD	0																0	0	0	1	0	0	0				0		1	1	4		2011-2012	117.043
105	Irbid	North	0	CVD	0																0	0	0	1	0	0	0				0		1	1	1		2013-2014	105.011
31	Amman	Central	1	CVD	0																0	0	0	1	0	0	0				0		1	1	2		2013-2014	31.01
40	Amman	Central	0	CVD	0																0	0	0	1	0	0	0				0		1	1	1		2011-2012	40.063
124	Zarqa	Central	1	CVD	1	0	1	0	0	6			1	1	0	2	2		No		0	0	0	0					1	1	1	1	0	1	1		2013-2014	124.011
69	Irbid	North	0	CVD	0																0	0	0	1	0	0	0				0		1	1	4		2013-2014	69.011
18	Ma'an	South	0	CVD	0																0	0	0	1	0	0	0				0		1	1	3		2011-2012	18.091
100	Irbid	North	1	CVD	0																0	0	0	1	0	0	0				1		1	1	3		2011-2012	100.061
42	Amman	Central	0	CVD	0																0	0	0	1	0	0	0				0		1	1	2		2013-2014	42.001
74	Irbid	North	0	CVD	0																0	0	0	1	0	0	0				0		1	1	1		2011-2012	74.043
93	Irbid	North	0	CVD	0																0	0	0	1	0	0	0				0		1	1	2		2011-2012	93.002
68	Irbid	North	0	CVD	0																0	0	0	1	0	0	0				0		1	1	3		2011-2012	68.07
40	Amman	Central	0	CVD	0																0	0	0	1	0	0	0				0		1	1	3		2011-2012	40.042
5	Amman	Central	0	CVD	0																0	0	0	1	0	0	0				0		1	1	2		2013-2014	5.012
3	Amman	Central	0	CVD	0																0	0	0	1	0	0	0				0		1	1	1		2013-2014	3.05
93	Irbid	North	1	CVD	0																0	0	0	1	0	0	0				0		1	1	1		2011-2012	93.021
27	Mafraq	North	0	CVD	0																0	0	0	1	0	0	0				1		1	1	2		2011-2012	27.012
105	Irbid	North	1	CVD	0																0	0	0	1	0	0	0				1		1	1	2		2013-2014	105.051
90	Zarqa	Central	1	CVD	0																0	0	0	1	0	0	0				0		1	1	3		2013-2014	90.001
51	Irbid	North	0	CVD	0																0	0	0	1	0	0	0				0		1	1	4		2011-2012	51.01
51	Irbid	North	1	CVD	0																0	0	0	1	0	0	0				0		1	1	2		2013-2014	51.012
119	Amman	Central	0	CVD	0																0	0	0	1	0	0	0				0		1	1	3	Primary	2011-2012	119.02
62	Irbid	North	1	CVD	1	0	0	0	1	6			6	1	1	0			No		0	0	0	0					1	0	0	1	0	1	4		2013-2014	62.061
110	Balqa	Central	1	CVD	0																0	0	0	1	0	0	0				0		1	1	4		2013-2014	110.011
2	Amman	Central	1	CVD	0																0	0	0	1	0	0	0				0		1	1	4		2013-2014	2.032
20	Amman	Central	1	CVD	1	0	0	1	0	2	4	10		1	1	0			Yes	Private	0	2	0	1	0	1	0	1	1	0	0	1	0	1	3		2013-2014	20.04
64	Irbid	North	1	CVD	1	0	0	1	0	4	11	0		1	1	0			Yes	Private	0	2	0	1	0	1	0	0	1	0	0	1	0	1	4		2011-2012	64.02
76	Irbid	North	0	CVD	0																0	0	0	1	0	0	0				0		1	1	3		2013-2014	76.072
95	Mafraq	North	0	CVD	0																0	0	0	1	0	0	0				0		1	1	2	Preparatory	2011-2012	95.02
16	Karak	South	1	CVD	1	0	0	1	0	1	10	0		1	1	0			Yes	Charity	0	0	3	1	0	0	1	0	1	0	0	1	0	1	1		2013-2014	16.01
115	Mafraq	North	0	CVD	0																0	0	0	1	0	0	0				0		1	1	4		2013-2014	115.03
88	Zarqa	Central	1	CVD	0																0	0	0	1	0	0	0				0		1	1	1		2011-2012	88.052
37	Jarash	North	1	CVD	0																0	0	0	1	0	0	0				0		1	1	4		2013-2014	37.011
98	Tafilah	South	0	CVD	0																0	0	0	1	0	0	0				0		1	1	2		2011-2012	98.061
7	Amman	Central	1	CVD	0																0	0	0	1	0	0	0				0		1	1	3		2011-2012	7.092
78	Irbid	North	1	CVD	1	0	0	0	1	4	5	0		1	1	0			Yes	Public	1	0	0	1	1	0	0	0	1	0	0	1	0	1	4	Preparatory	2013-2014	78.051
21	Amman	Central	1	CVD	0																0	0	0	1	0	0	0				0		1	1	3		2011-2012	21.022
17	Ma'an	South	1	CVD	1	0	0	0	1	1	4	0		1	1	0			Yes	Private	0	2	0	1	0	1	0	0	1	0	0	1	0	1	3		2011-2012	17.034
37	Jarash	North	1	CVD	0																0	0	0	1	0	0	0				0		1	1	4		2013-2014	37.091
78	Irbid	North	1	CVD	0																0	0	0	1	0	0	0				0		1	1	1		2013-2014	78.07
19	Balqa	Central	1	CVD	0																0	0	0	1	0	0	0				1		1	1	2		2011-2012	19.053
87	Zarqa	Central	0	CVD	0																0	0	0	1	0	0	0				0		1	1	1		2013-2014	87.04
41	Amman	Central	0	CVD	0																0	0	0	1	0	0	0				0		1	1	1		2013-2014	41.03
17	Ma'an	South	1	CVD	0																0	0	0	1	0	0	0				0		1	1	2		2013-2014	17.04
26	Mafraq	North	1	CVD	0																0	0	0	1	0	0	0				1		1	1	4		2013-2014	26.01
120	Amman	Central	0	CVD	0																0	0	0	1	0	0	0				0		1	1	1	Secondary or higher	2011-2012	120.07
21	Amman	Central	0	CVD	0																0	0	0	1	0	0	0				0		1	1	1		2013-2014	21.032
2	Amman	Central	1	CVD	0																0	0	0	1	0	0	0						1	1	3		2011-2012	2.022
55	Mafraq	North	0	CVD	0																0	0	0	1	0	0	0				0		1	1	3		2013-2014	55.052
58	Mafraq	North	0	CVD	0																0	0	0	1	0	0	0				0		1	1	1		2011-2012	58.056
6	Amman	Central	1	CVD	0																0	0	0	1	0	0	0				0		1	1	1		2011-2012	6.032
47	Amman	Central	0	CVD	0																0	0	0	1	0	0	0				0		1	1	1	Primary	2011-2012	47.021
97	Madaba	Central	0	CVD	0																0	0	0	1	0	0	0				0		1	1	2		2013-2014	97.011
104	Irbid	North	1	CVD	1	1	0	0	0	6			4	0	0	0			No		0	0	0	0						0	0	1	0	1	4		2013-2014	104.01
44	Amman	Central	0	CVD	0																0	0	0	1	0	0	0				0		1	1	1		2011-2012	44.073
24	Amman	Central	1	CVD	1	0	0	1	0	6			4	1	1	0			No		0	0	0	0					1	0	0	1	0	1	4		2013-2014	24.023
53	Irbid	North	0	CVD	0																0	0	0	1	0	0	0				0		1	1	3		2013-2014	53.03
111	Mafraq	North	0	CVD	0																0	0	0	1	0	0	0				0		1	0	2		2013-2014	111.071
124	Zarqa	Central	1	CVD	1	0	0	1	0	6			1	1	0	2	2		No		0	0	0	0					1	1	0	1	0	1	3		2013-2014	124.03
116	Mafraq	North	0	CVD	0																0	0	0	1	0	0	0				0		1	1	1		2013-2014	116.071
38	Amman	Central	0	CVD	0																0	0	0	1	0	0	0				0		1	1	4		2013-2014	38.02
53	Irbid	North	0	CVD	0																0	0	0	1	0	0	0				0		1	1	1		2013-2014	53.06
75	Irbid	North	1	CVD	0																0	0	0	1	0	0	0				0		1	1	1		2013-2014	75.055
9	Amman	Central	0	CVD	0																0	0	0	1	0	0	0				0		1	1	1		2011-2012	9.073
39	Amman	Central	0	CVD	0																0	0	0	1	0	0	0				1		1	1	2		2011-2012	39.031
76	Irbid	North	0	CVD	0																0	0	0	1	0	0	0				0		1	1	1		2013-2014	76.022
83	Zarqa	Central	0	CVD	0																0	0	0	1	0	0	0				1		1	1	3		2013-2014	83.031
71	Irbid	North	1	CVD	0																0	0	0	1	0	0	0				0		1	1	2	Preparatory	2011-2012	71.051
64	Irbid	North	1	CVD	1	0	1	0	0	5	5	0		1	0	2	2		Yes	Public	1	0	0	1	1	0	0	0	1	1	0	1	0	1	2	Primary	2013-2014	64.061
108	Irbid	North	1	CVD	1	0	0	1	0	3	1	0		1	0	1	5		Yes	Public	1	0	0	1	1	0	0	0	1	1	0	1	0	1	1		2013-2014	108.042
122	Mafraq	North	0	CVD	0																0	0	0	1	0	0	0				1		1	1	1		2011-2012	122.053
109	Balqa	Central	0	CVD	0																0	0	0	1	0	0	0				0		1	1	2		2011-2012	109.01
4	Amman	Central	1	CVD	0																0	0	0	1	0	0	0				0		1	1	1		2011-2012	4.025
52	Irbid	North	0	CVD	0																0	0	0	1	0	0	0				0		1	1	4		2011-2012	52.031
14	Amman	Central	1	CVD	0																0	0	0	1	0	0	0				0		1	1	4		2011-2012	14.02
68	Irbid	North	1	CVD	0																0	0	0	1	0	0	0				0		1	1	3		2011-2012	68.051
62	Irbid	North	0	CVD	0																0	0	0	1	0	0	0				0		1	1	3		2013-2014	62.031
113	Mafraq	North	1	CVD	0																0	0	0	1	0	0	0				0		1	0	4		2013-2014	113.02
97	Madaba	Central	1	CVD	0																0	0	0	1	0	0	0				0		1	1	1		2013-2014	97.012
22	Amman	Central	1	CVD	0																0	0	0	1	0	0	0				0		1	1	4		2013-2014	22.011
56	Mafraq	North	1	CVD	0																0	0	0	1	0	0	0				0		1	1	4		2011-2012	56.04
19	Balqa	Central	1	CVD	0																0	0	0	1	0	0	0				0		1	1	2		2011-2012	19.01
66	Irbid	North	1	CVD	0																0	0	0	1	0	0	0				0		1	1	4		2013-2014	66.01
42	Amman	Central	0	CVD	0																0	0	0	1	0	0	0				0		1	1	1		2011-2012	42.044
100	Irbid	North	1	CVD	1	0	0	1	0	3	5	16		1	1	0			Yes	Public	1	0	0	1	1	0	0	1	1	0	1	1	0	1	4		2013-2014	100.06
120	Amman	Central	1	CVD	0																0	0	0	1	0	0	0				0		1	1	1		2013-2014	120.032
42	Amman	Central	0	CVD	0																0	0	0	1	0	0	0				0		1	1	3	Preparatory	2011-2012	42.07
40	Amman	Central	0	CVD	0																0	0	0	1	0	0	0				0		1	1	2		2011-2012	40.003
106	Irbid	North	0	CVD	0																0	0	0	1	0	0	0				0		1	0	2		2013-2014	106.011
58	Mafraq	North	0	CVD	0																0	0	0	1	0	0	0				0		1	1	2		2011-2012	58.074
105	Irbid	North	1	CVD	0																0	0	0	1	0	0	0				0		1	1	4		2013-2014	105.06
100	Irbid	North	1	CVD	0																0	0	0	1	0	0	0				0		1	1	4	Primary	2011-2012	100.03
72	Irbid	North	1	CVD	1	0	0	0	1	1	5	0		1	1	0			Yes	Public	1	0	0	1	1	0	0	0	1	0	0	1	0	1	4		2013-2014	72.02
53	Irbid	North	1	CVD	0																0	0	0	1	0	0	0				1		1	1	3		2013-2014	53.01
57	Mafraq	North	0	CVD	0																0	0	0	1	0	0	0				1		1	1	4		2013-2014	57.032
8	Amman	Central	0	CVD	0																0	0	0	1	0	0	0				0		1	1	3		2011-2012	8.042
15	Amman	Central	0	CVD	0																0	0	0	1	0	0	0				0		1	1	3	Preparatory	2011-2012	15.061
100	Irbid	North	1	CVD	1	0	0	0	1	1	5	0		1	1	0			Yes	Public	1	0	0	1	1	0	0	0	1	0	0	1	0	1	2	Secondary or higher	2013-2014	100.07
90	Zarqa	Central	1	CVD	0																0	0	0	1	0	0	0				0		1	1	2		2013-2014	90.021
50	Irbid	North	1	CVD	0																0	0	0	1	0	0	0				0		1	1	3	Secondary or higher	2011-2012	50.071
93	Irbid	North	0	CVD	0																0	0	0	1	0	0	0				0		1	1	1		2013-2014	93.022
60	Amman	Central	0	CVD	0																0	0	0	1	0	0	0				0		1	1	2		2011-2012	60.05
31	Amman	Central	1	CVD	0																0	0	0	1	0	0	0				1		1	1	3		2013-2014	31.02
100	Irbid	North	0	CVD	0																0	0	0	1	0	0	0				0		1	1	1		2013-2014	100.01
103	Irbid	North	0	CVD	0																0	0	0	1	0	0	0				1		1	1	1		2011-2012	103.011
107	Irbid	North	0	CVD	0																0	0	0	1	0	0	0				1		1	1	1	Preparatory	2011-2012	107.05
77	Irbid	North	1	CVD	0																0	0	0	1	0	0	0				0		1	0	3		2011-2012	77.001
10	Amman	Central	0	CVD	0																0	0	0	1	0	0	0				1		1	0	4		2011-2012	10.022
32	Amman	Central	0	CVD	0																0	0	0	1	0	0	0				0		1	1	4		2013-2014	32.052
103	Irbid	North	1	CVD	0																0	0	0	1	0	0	0				1		1	1	3		2013-2014	103.001
7	Amman	Central	0	CVD	0																0	0	0	1	0	0	0				0		1	1	4		2013-2014	7.002
1	Amman	Central	1	CVD	0																0	0	0	1	0	0	0				0		1	1	1		2013-2014	1.004
120	Amman	Central	1	CVD	1	0	0	1	0	1	5	25		1	1	0			Yes	Public	1	0	0	1	1	0	0	1	1	0	0	1	0	1	4	Primary	2013-2014	120.02
40	Amman	Central	1	CVD	0																0	0	0	1	0	0	0				0		1	1	4	Preparatory	2011-2012	40.041
35	Jarash	North	1	CVD	1	0	0	0	1	1	5	0		1	1	0			Yes	Public	1	0	0	1	1	0	0	0	1	0	0	1	0	1	3		2013-2014	35.031
43	Amman	Central	0	CVD	0																0	0	0	1	0	0	0				0		1	1	3		2011-2012	43.052
111	Mafraq	North	1	CVD	0																0	0	0	1	0	0	0				0		1	1	2		2013-2014	111.061
23	Amman	Central	0	CVD	0																0	0	0	1	0	0	0				0		1	1	2		2013-2014	23.051
92	Irbid	North	1	CVD	0																0	0	0	1	0	0	0				0		1	1	1		2013-2014	92.001
23	Amman	Central	0	CVD	0																0	0	0	1	0	0	0				0		1	1	3		2013-2014	23.052
53	Irbid	North	0	CVD	0																0	0	0	1	0	0	0				0		1	1	2		2013-2014	53.011
105	Irbid	North	1	CVD	0																0	0	0	1	0	0	0				0		1	1	1		2011-2012	105.002
73	Irbid	North	1	CVD	0																0	0	0	1	0	0	0				0		1	1	2		2013-2014	73.04
6	Amman	Central	1	CVD	0																0	0	0	1	0	0	0				1		1	1	4		2011-2012	6.051
96	Madaba	Central	0	CVD	0																0	0	0	1	0	0	0				0		1	1	1		2011-2012	96.061
34	Irbid	North	1	CVD	0																0	0	0	1	0	0	0				0		1	1	2		2013-2014	34.022
9	Amman	Central	0	CVD	0																0	0	0	1	0	0	0				0		1	1	3		2011-2012	9.011
17	Ma'an	South	0	CVD	0																0	0	0	1	0	0	0				0		1	1	1	Preparatory	2013-2014	17.071
66	Irbid	North	0	CVD	0																0	0	0	1	0	0	0				0		1	1	3		2013-2014	66.04
54	Irbid	North	1	CVD	0																0	0	0	1	0	0	0				0		1	1	3		2013-2014	54.002
15	Amman	Central	0	CVD	0																0	0	0	1	0	0	0				0		1	1	1		2011-2012	15.001
58	Mafraq	North	0	CVD	0																0	0	0	1	0	0	0				0		1	1	1		2013-2014	58.039
65	Irbid	North	0	CVD	0																0	0	0	1	0	0	0				0		1	1	3		2013-2014	65.042
74	Irbid	North	0	CVD	0																0	0	0	1	0	0	0				0		1	1	1		2011-2012	74.053
23	Amman	Central	1	CVD	1	0	0	0	1	2	6	20		1	1	0			Yes	Private	0	2	0	1	0	1	0	1	1	0	0	1	0	1	4	Preparatory	2011-2012	23.03
108	Irbid	North	1	CVD	0																0	0	0	1	0	0	0				0		1	1	1	None	2013-2014	108.04
49	Aljoun	North	0	CVD	0																0	0	0	1	0	0	0				0		1	1	1		2013-2014	49.036
10	Amman	Central	0	CVD	0																0	0	0	1	0	0	0				0		1	1	2		2011-2012	10.021
4	Amman	Central	0	CVD	0																0	0	0	1	0	0	0				0		1	1	1		2011-2012	4.034
37	Jarash	North	1	CVD	0																0	0	0	1	0	0	0				0		1	1	3		2013-2014	37.001
99	Irbid	North	0	CVD	0																0	0	0	1	0	0	0				0		1	1	1		2011-2012	99.052
36	Jarash	North	0	CVD	0																0	0	0	1	0	0	0				1		1	1	4		2013-2014	36.01
27	Mafraq	North	1	CVD	0																0	0	0	1	0	0	0				0		1	1	2	Secondary or higher	2011-2012	27.05
8	Amman	Central	1	CVD	0																0	0	0	1	0	0	0				0		1	1	3		2013-2014	8.041
105	Irbid	North	1	CVD	1	0	0	1	0	1	10	0		1	1	0			Yes	Charity	0	0	3	1	0	0	1	0	1	0	0	1	0	1	1		2011-2012	105.071
36	Jarash	North	1	CVD	1	0	0	0	1	1	5	0		1	1	0			Yes	Public	1	0	0	1	1	0	0	0	1	0	0	1	0	1	4	Secondary or higher	2013-2014	36.06
120	Amman	Central	0	CVD	0																0	0	0	1	0	0	0				0		1	1	2		2013-2014	120.04
99	Irbid	North	1	CVD	0																0	0	0	1	0	0	0				0		1	1	4	Preparatory	2013-2014	99.031
119	Amman	Central	1	CVD	1	0	0	0	1	6			1	0	1	0			No		0	0	0	0					1	0	0	1	0	1	2	Preparatory	2013-2014	119.03
36	Jarash	North	0	CVD	0																0	0	0	1	0	0	0				0		1	1	4		2011-2012	36.02
123	Zarqa	Central	0	CVD	0																0	0	0	1	0	0	0				0		1	1	3		2013-2014	123.031
99	Irbid	North	1	CVD	0																0	0	0	1	0	0	0				0		1	1	2	Primary	2011-2012	99.06
9	Amman	Central	0	CVD	0																0	0	0	1	0	0	0				0		1	1	3		2011-2012	9.04
49	Aljoun	North	1	CVD	0																0	0	0	1	0	0	0				0		1	1	1		2013-2014	49.053
103	Irbid	North	0	CVD	0																0	0	0	1	0	0	0				0		1	1	1	Primary	2013-2014	103.05
22	Amman	Central	1	CVD	1	0	0	0	1	2	10	0		1	1	0			Yes	Charity	0	0	3	1	0	0	1	0	1	0	0	1	0	1	4		2013-2014	22.02
38	Amman	Central	1	CVD	0																0	0	0	1	0	0	0				1		1	1	4		2011-2012	38.05
107	Irbid	North	0	CVD	0																0	0	0	1	0	0	0				0		1	1	1		2011-2012	107.051
115	Mafraq	North	1	CVD	0																0	0	0	1	0	0	0				0		1	0	4		2013-2014	115.041
99	Irbid	North	0	CVD	0																0	0	0	1	0	0	0				0		1	1	4	Secondary or higher	2011-2012	99.032
48	Aljoun	North	1	CVD	1	0	0	1	0	2	4	150		1	1	0			Yes	Private	0	2	0	1	0	1	0	1	1	0	0	1	0	1	4		2013-2014	48.07
50	Irbid	North	1	CVD	0																0	0	0	1	0	0	0				0		1	1	3	Secondary or higher	2011-2012	50.07
121	Amman	Central	0	CVD	0																0	0	0	1	0	0	0				1		1	1	3		2011-2012	121.061
108	Irbid	North	1	CVD	0																0	0	0	1	0	0	0				0		1	1	1		2011-2012	108.062
61	Balqa	Central	1	CVD	0																0	0	0	1	0	0	0				1		1	1	4	Secondary or higher	2013-2014	61.03
3	Amman	Central	1	CVD	1	0	1	0	0	2	6	0		0	0	2	5		Yes	Private	0	2	0	1	0	1	0	0		1	0	1	0	1	4		2013-2014	3.061
22	Amman	Central	0	CVD	0																0	0	0	1	0	0	0				0		1	1	3		2013-2014	22.062
115	Mafraq	North	1	CVD	1	0	0	0	1	3	9	0		1	1	0			Yes	Charity	0	0	3	1	0	0	1	0	1	0	0	1	0	1	4		2013-2014	115.062
20	Amman	Central	0	CVD	0																0	0	0	1	0	0	0				0		1	1	4		2011-2012	20.01
11	Amman	Central	0	CVD	0																0	0	0	1	0	0	0				0		1	1	1	Primary	2011-2012	11.04
54	Irbid	North	0	CVD	0																0	0	0	1	0	0	0				0		1	1	2		2011-2012	54.041
109	Balqa	Central	1	CVD	1	0	1	0	0	5	5	20		0	0	8			Yes	Public	1	0	0	1	1	0	0	1		0	0	1	0	1	3		2011-2012	109.031
108	Irbid	North	1	CVD	0																0	0	0	1	0	0	0				0		1	1	3	Secondary or higher	2011-2012	108.06
7	Amman	Central	1	CVD	0																0	0	0	1	0	0	0				0		1	1	1		2013-2014	7.021
22	Amman	Central	0	CVD	0																0	0	0	1	0	0	0				0		1	1	4		2013-2014	22.044
79	Irbid	North	1	CVD	1	0	0	1	0	2	5	0		1	1	0			Yes	Public	1	0	0	1	1	0	0	0	1	0	0	1	0	1	4	Preparatory	2011-2012	79.054
30	Karak	South	1	CVD	0																0	0	0	1	0	0	0				0		1	1	4	Secondary or higher	2013-2014	30.04
105	Irbid	North	1	CVD	0																0	0	0	1	0	0	0				0		1	1	2		2013-2014	105.052
69	Irbid	North	0	CVD	0																0	0	0	1	0	0	0				1		1	1	1	None	2013-2014	69.021
77	Irbid	North	0	CVD	0																0	0	0	1	0	0	0				0		1	1	1		2011-2012	77.003
22	Amman	Central	0	CVD	0																0	0	0	1	0	0	0				0		1	1	3		2013-2014	22.042
68	Irbid	North	1	CVD	0																0	0	0	1	0	0	0				0		1	1	2		2011-2012	68.002
58	Mafraq	North	0	CVD	0																0	0	0	1	0	0	0				0		1	1	1		2013-2014	58.073
76	Irbid	North	0	CVD	0																0	0	0	1	0	0	0				1		1	1	2		2011-2012	76.01
124	Zarqa	Central	1	CVD	0																0	0	0	1	0	0	0				1		1	1	1	Preparatory	2013-2014	124.041
42	Amman	Central	0	CVD	0																0	0	0	1	0	0	0				0		1	1	2	Primary	2013-2014	42.04
104	Irbid	North	1	CVD	1	0	0	0	1	2	6	0		1	1	2	4		Yes	Private	0	2	0	1	0	1	0	0	1	1	0	1	0	1	4		2013-2014	104.02
8	Amman	Central	1	CVD	0																0	0	0	1	0	0	0				0		1	1	4		2011-2012	8.04
103	Irbid	North	0	CVD	0																0	0	0	1	0	0	0				0		1	1	2		2013-2014	103.072
60	Amman	Central	0	CVD	0																0	0	0	1	0	0	0				0		1	1	2		2011-2012	60.021
88	Zarqa	Central	1	CVD	0																0	0	0	1	0	0	0				1		1	1	3		2011-2012	88.041
17	Ma'an	South	1	CVD	1	0	0	0	1	1	5	0		1	1	0			Yes	Public	1	0	0	1	1	0	0	0	1	0	0	1	0	1	3		2011-2012	17.03
17	Ma'an	South	1	CVD	1	0	0	0	1	1	2	0		1	1	0			Yes	Public	1	0	0	1	1	0	0	0	1	0	0	1	0	1	1		2011-2012	17.011
41	Amman	Central	1	CVD	0																0	0	0	1	0	0	0				0		1	1	2		2013-2014	41.052
52	Irbid	North	1	CVD	0																0	0	0	1	0	0	0				0		1	1	1		2011-2012	52.003
66	Irbid	North	0	CVD	0																0	0	0	1	0	0	0				0		1	1	1		2011-2012	66.002
35	Jarash	North	1	CVD	1	0	0	1	0	2	5	0		1	1	0			Yes	Public	1	0	0	1	1	0	0	0	1	0	0	1	0	1	1		2011-2012	35.06
24	Amman	Central	1	CVD	0																0	0	0	1	0	0	0				0		1	1	3		2011-2012	24.021
106	Irbid	North	0	CVD	0																0	0	0	1	0	0	0				0		1	1	2		2011-2012	106.031
81	Balqa	Central	0	CVD	0																0	0	0	1	0	0	0				0		1	1	1		2013-2014	81.058
102	Irbid	North	1	CVD	0																0	0	0	1	0	0	0				1		1	1	2	Primary	2011-2012	102.06
11	Amman	Central	1	CVD	0																0	0	0	1	0	0	0				0		1	1	2		2013-2014	11.032
15	Amman	Central	1	CVD	1	0	2	0	0	4	3	0		1	1	0			Yes	Private	0	2	0	1	0	1	0	0	1	0	0	2	1	0	2		2011-2012	15.021
10	Amman	Central	0	CVD	0																0	0	0	1	0	0	0				0		1	1	2	Primary	2013-2014	10.032
81	Balqa	Central	0	CVD	0																0	0	0	1	0	0	0				1		1	1	3		2013-2014	81.053
58	Mafraq	North	1	CVD	1	0	0	1	0	1	9	0		1	1	0			Yes	Charity	0	0	3	1	0	0	1	0	1	0	1	1	0	1	1		2013-2014	58.072
51	Irbid	North	1	CVD	0																0	0	0	1	0	0	0				0		1	1	2		2011-2012	51.064
85	Zarqa	Central	0	CVD	0																0	0	0	1	0	0	0				0		1	1	3		2013-2014	85.02
75	Irbid	North	1	CVD	0																0	0	0	1	0	0	0				0		1	1	2		2011-2012	75.066
48	Aljoun	North	1	CVD	1	0	0	0	1	1	5	0		1	1	2	7		Yes	Public	1	0	0	1	1	0	0	0	1	1	0	1	0	1	3		2011-2012	48.061
47	Amman	Central	0	CVD	0																0	0	0	1	0	0	0				0		1	1	1		2013-2014	47.05
65	Irbid	North	1	CVD	1	0	0	0	1	6			1	1	1	2	2		No		0	0	0	0					1	1	0	1	0	1	4		2013-2014	65.041
74	Irbid	North	1	CVD	1	0	0	1	0	2	5	0		1	1	0			Yes	Public	1	0	0	1	1	0	0	0	1	0	0	1	0	1	2		2011-2012	74.023
96	Madaba	Central	1	CVD	0																0	0	0	1	0	0	0				0		1	1	1		2011-2012	96.002
15	Amman	Central	1	CVD	1	0	0	0	1	1	1	5		1	1	0			Yes	Public	1	0	0	1	1	0	0	1	1	0	0	1	0	0	1		2013-2014	15.031
101	Irbid	North	1	CVD	0																0	0	0	1	0	0	0				1		1	1	1		2013-2014	101.001
61	Balqa	Central	0	CVD	0																0	0	0	1	0	0	0				0		1	1	4		2011-2012	61.051
5	Amman	Central	1	CVD	0																0	0	0	1	0	0	0				0		1	1	4		2013-2014	5.043
90	Zarqa	Central	1	CVD	0																0	0	0	1	0	0	0				0		1	1	3		2013-2014	90.02
102	Irbid	North	1	CVD	0																0	0	0	1	0	0	0				0		1	1	2		2011-2012	102.021
35	Jarash	North	1	CVD	0																0	0	0	1	0	0	0				0		1	1	3		2013-2014	35.001
88	Zarqa	Central	0	CVD	0																0	0	0	1	0	0	0				0		1	1	1		2013-2014	88.03
120	Amman	Central	0	CVD	0																0	0	0	1	0	0	0				0		1	1	2		2013-2014	120.051
124	Zarqa	Central	0	CVD	0																0	0	0	1	0	0	0				0		1	1	2	Preparatory	2011-2012	124.05
39	Amman	Central	0	CVD	0																0	0	0	1	0	0	0				0		1	1	2	Secondary or higher	2011-2012	39.071
3	Amman	Central	1	CVD	0																0	0	0	1	0	0	0				0		1	1	3		2013-2014	3.03
123	Zarqa	Central	1	CVD	1	0	0	1	0	6			1	1	1	2	7		No		0	0	0	0					1	1	0	1	0	1	4		2011-2012	123.071
39	Amman	Central	1	CVD	0																0	0	0	1	0	0	0				0		1	0	4		2011-2012	39.06
93	Irbid	North	0	CVD	0																0	0	0	1	0	0	0				0		1	1	4		2011-2012	93.071
70	Irbid	North	1	CVD	0																0	0	0	1	0	0	0				0		1	1	3		2011-2012	70.06
82	Aqabah	South	0	CVD	0																0	0	0	1	0	0	0				0		1	1	2	Preparatory	2013-2014	82.07
16	Karak	South	1	CVD	1	0	0	0	1	2	5	0		1	1	0			Yes	Public	1	0	0	1	1	0	0	0	1	0	0	1	0	1	3		2013-2014	16.02
101	Irbid	North	0	CVD	0																0	0	0	1	0	0	0				0		1	1	3		2011-2012	101.011
102	Irbid	North	1	CVD	1	0	0	1	0	6			5	0	0	0			No		0	0	0	0						0	0	1	0	1	3		2011-2012	102.011
62	Irbid	North	0	CVD	0																0	0	0	1	0	0	0				0		1	1	1	Preparatory	2011-2012	62.021
76	Irbid	North	1	CVD	0																0	0	0	1	0	0	0				0		1	1	3		2013-2014	76.021
111	Mafraq	North	0	CVD	0																0	0	0	1	0	0	0				0		1	1	4		2013-2014	111.041
124	Zarqa	Central	0	CVD	0																0	0	0	1	0	0	0				0		1	1	3		2013-2014	124.07
31	Amman	Central	0	CVD	0																0	0	0	1	0	0	0				0		1	1	1	Preparatory	2011-2012	31.061
43	Amman	Central	1	CVD	0																0	0	0	1	0	0	0				0		1	0	3	Preparatory	2011-2012	43.03
43	Amman	Central	1	CVD	0																0	0	0	1	0	0	0				0		1	1	2	Primary	2013-2014	43.031
44	Amman	Central	1	CVD	0																0	0	0	1	0	0	0				0		1	1	3		2011-2012	44.072
80	Balqa	Central	0	CVD	0																0	0	0	1	0	0	0				0		1	1	4		2013-2014	80.071
97	Madaba	Central	0	CVD	0																0	0	0	1	0	0	0				0		1	1	2		2013-2014	97.05
67	Irbid	North	1	CVD	0																0	0	0	1	0	0	0				0		1	1	1		2011-2012	67.033
42	Amman	Central	0	CVD	0																0	0	0	1	0	0	0				0		1	1	3		2013-2014	42.01
21	Amman	Central	0	CVD	0																0	0	0	1	0	0	0				0		1	0	4		2011-2012	21.052
58	Mafraq	North	0	CVD	0																0	0	0	1	0	0	0				0		1	1	1		2013-2014	58.036
92	Irbid	North	0	CVD	0																0	0	0	1	0	0	0				0		1	1	1		2013-2014	92.03
38	Amman	Central	1	CVD	0																0	0	0	1	0	0	0				0		1	1	2	Primary	2013-2014	38.01
123	Zarqa	Central	1	CVD	0																0	0	0	1	0	0	0				0		1	1	3		2011-2012	123.021
5	Amman	Central	1	CVD	0																0	0	0	1	0	0	0				0		1	1	2	Secondary or higher	2013-2014	5.071
25	Amman	Central	1	CVD	0																0	0	0	1	0	0	0				0		1	1	3		2013-2014	25.001
81	Balqa	Central	1	CVD	0																0	0	0	1	0	0	0				0		1	1	2		2013-2014	81.077
79	Irbid	North	1	CVD	0																0	0	0	1	0	0	0				0		1	1	2		2011-2012	79.001
117	Mafraq	North	0	CVD	0																0	0	0	1	0	0	0				0		1	1	4		2013-2014	117.074
63	Irbid	North	0	CVD	0																0	0	0	1	0	0	0				0		1	1	3	Secondary or higher	2013-2014	63.052
84	Zarqa	Central	0	CVD	0																0	0	0	1	0	0	0				0		1	1	1		2011-2012	84.052
29	Zarqa	Central	0	CVD	0																0	0	0	1	0	0	0				0		1	1	3		2013-2014	29.02
52	Irbid	North	0	CVD	0																0	0	0	1	0	0	0				1		1	1	3		2011-2012	52.03
98	Tafilah	South	0	CVD	0																0	0	0	1	0	0	0				0		1	0	4		2011-2012	98.07
30	Karak	South	1	CVD	0																0	0	0	1	0	0	0				0		1	1	2		2013-2014	30.063
23	Amman	Central	0	CVD	0																0	0	0	1	0	0	0				0		1	1	4		2013-2014	23.053
90	Zarqa	Central	0	CVD	0																0	0	0	1	0	0	0				0		1	1	2		2013-2014	90.06
109	Balqa	Central	1	CVD	1	0	0	1	0	1	5	0		1	1	0			Yes	Public	1	0	0	1	1	0	0	0	1	0	0	1	0	1	3		2013-2014	109.001
27	Mafraq	North	0	CVD	0																0	0	0	1	0	0	0				0		1	1	3		2011-2012	27.011
5	Amman	Central	1	CVD	0																0	0	0	1	0	0	0				0		1	1	2	Preparatory	2011-2012	5.041
43	Amman	Central	1	CVD	0																0	0	0	1	0	0	0				1		1	0	1		2011-2012	43.033
88	Zarqa	Central	1	CVD	0																0	0	0	1	0	0	0				0		1	1	2		2011-2012	88.05
118	Irbid	North	0	CVD	0																0	0	0	1	0	0	0				0		1	1	1		2013-2014	118.019
33	Irbid	North	0	CVD	0																0	0	0	1	0	0	0				0		1	0	2		2013-2014	33.042
56	Mafraq	North	1	CVD	0																0	0	0	1	0	0	0				1		1	1	4		2011-2012	56.061
1	Amman	Central	1	CVD	0																0	0	0	1	0	0	0				0		1	1	2		2011-2012	1.041
72	Irbid	North	1	CVD	0																0	0	0	1	0	0	0				0		1	1	3		2011-2012	72.061
113	Mafraq	North	0	CVD	0																0	0	0	1	0	0	0				0		1	1	2		2013-2014	113.01
109	Balqa	Central	0	CVD	0																0	0	0	1	0	0	0				0		1	1	1		2013-2014	109.091
110	Balqa	Central	1	CVD	0																0	0	0	1	0	0	0				0		1	1	4		2013-2014	110.091
78	Irbid	North	1	CVD	0																0	0	0	1	0	0	0				1		1	1	3		2011-2012	78.017
1	Amman	Central	0	CVD	0																0	0	0	1	0	0	0				0		1	1	2		2013-2014	1.05
36	Jarash	North	1	CVD	0																0	0	0	1	0	0	0				0		1	1	4		2013-2014	36.05
20	Amman	Central	0	CVD	0																0	0	0	1	0	0	0				0		1	1	1		2013-2014	20.071
103	Irbid	North	1	CVD	0																0	0	0	1	0	0	0				1		1	1	2		2013-2014	103.02
20	Amman	Central	0	CVD	0																0	0	0	1	0	0	0				0		1	0	4		2011-2012	20.002
90	Zarqa	Central	1	CVD	0																0	0	0	1	0	0	0				0		1	1	3		2013-2014	90.031
41	Amman	Central	0	CVD	0																0	0	0	1	0	0	0				0		1	1	1		2011-2012	41.023
15	Amman	Central	0	CVD	0																0	0	0	1	0	0	0				0		1	1	1	None	2013-2014	15.032
30	Karak	South	0	CVD	0																0	0	0	1	0	0	0				0		1	1	4		2011-2012	30.051
14	Amman	Central	0	CVD	0																0	0	0	1	0	0	0				1		1	1	2		2013-2014	14.03
124	Zarqa	Central	1	CVD	0																0	0	0	1	0	0	0				0		1	1	3		2013-2014	124.02
104	Irbid	North	1	CVD	0																0	0	0	1	0	0	0				0		1	1	4		2011-2012	104.06
28	Mafraq	North	0	CVD	0																0	0	0	1	0	0	0				0		1	1	3		2013-2014	28.031
47	Amman	Central	1	CVD	0																0	0	0	1	0	0	0				0		1	1	3		2013-2014	47.01
50	Irbid	North	1	CVD	0																0	0	0	1	0	0	0				0		1	1	3	Secondary or higher	2011-2012	50.072
114	Mafraq	North	0	CVD	0																0	0	0	1	0	0	0				0		1	1	4		2011-2012	114.031
50	Irbid	North	1	CVD	1	1	0	0	0	1	5	0		0	0	8			Yes	Public	1	0	0	1	1	0	0	0		0	1	1	0	1	2		2011-2012	50.023
19	Balqa	Central	0	CVD	0																0	0	0	1	0	0	0				0		1	1	1		2011-2012	19.06
72	Irbid	North	1	CVD	1	0	0	1	0	2	5	0		0	1	0			Yes	Public	1	0	0	1	1	0	0	0	1	0	0	1	0	1	4		2011-2012	72.011
120	Amman	Central	1	CVD	0																0	0	0	1	0	0	0				0		1	1	2		2013-2014	120.031
50	Irbid	North	1	CVD	0																0	0	0	1	0	0	0				1		1	1	3		2013-2014	50.021
92	Irbid	North	0	CVD	0																0	0	0	1	0	0	0				0		1	1	1		2013-2014	92.046
50	Irbid	North	0	CVD	0																0	0	0	1	0	0	0				0		1	1	4		2011-2012	50.02
20	Amman	Central	1	CVD	0																0	0	0	1	0	0	0				0		1	1	3		2011-2012	20.072
33	Irbid	North	0	CVD	0																0	0	0	1	0	0	0				0		1	1	1	Preparatory	2013-2014	33.002
55	Mafraq	North	1	CVD	1	0	0	0	1	1	10	0		1	1	0			Yes	Charity	0	0	3	1	0	0	1	0	1	0	0	1	0	1	3		2013-2014	55.021
5	Amman	Central	1	CVD	0																0	0	0	1	0	0	0				0		1	1	4		2013-2014	5.04
92	Irbid	North	1	CVD	0																0	0	0	1	0	0	0				0		1	1	1		2013-2014	92.02
88	Zarqa	Central	0	CVD	0																0	0	0	1	0	0	0				0		1	1	4	Secondary or higher	2011-2012	88.061
92	Irbid	North	1	CVD	1	0	0	0	1	3	5	0		1	1	0			Yes	Public	1	0	0	1	1	0	0	0	1	0	0	1	0	1	3		2013-2014	92.012
125	Zarqa	Central	0	CVD	0																0	0	0	1	0	0	0				1		1	1	3		2013-2014	125.02
22	Amman	Central	1	CVD	0																0	0	0	1	0	0	0				0		1	1	4	Primary	2013-2014	22.061
24	Amman	Central	0	CVD	0																0	0	0	1	0	0	0				0		1	1	4		2013-2014	24.01
36	Jarash	North	0	CVD	0																0	0	0	1	0	0	0				0		1	1	4		2013-2014	36.03
91	Zarqa	Central	0	CVD	0																0	0	0	1	0	0	0				0		1	1	1		2013-2014	91.05
7	Amman	Central	1	CVD	0																0	0	0	1	0	0	0				0		1	1	2		2013-2014	7.042
64	Irbid	North	1	CVD	0																0	0	0	1	0	0	0				0		1	1	4		2011-2012	64.041
114	Mafraq	North	0	CVD	0																0	0	0	1	0	0	0				0		1	1	3		2013-2014	114.04
25	Amman	Central	0	CVD	0																0	0	0	1	0	0	0				0		1	1	3		2011-2012	25.07
29	Zarqa	Central	0	CVD	0																0	0	0	1	0	0	0				0		1	1	3		2013-2014	29.06
38	Amman	Central	1	CVD	0																0	0	0	1	0	0	0				0		1	1	4		2011-2012	38.011
80	Balqa	Central	1	CVD	1	0	0	1	0	1	5	10		1	1	0			Yes	Public	1	0	0	1	1	0	0	1	1	0	0	1	0	1	1		2013-2014	80.033
63	Irbid	North	1	CVD	0																0	0	0	1	0	0	0				0		1	1	2		2011-2012	63.012
101	Irbid	North	1	CVD	0																0	0	0	1	0	0	0				1		1	1	1		2013-2014	101.003
122	Mafraq	North	1	CVD	0																0	0	0	1	0	0	0				0		1	1	2		2011-2012	122.06
50	Irbid	North	1	CVD	0																0	0	0	1	0	0	0				0		1	1	1	Secondary or higher	2011-2012	50.073
20	Amman	Central	1	CVD	0																0	0	0	1	0	0	0				0		1	1	2		2011-2012	20.041
20	Amman	Central	0	CVD	0																0	0	0	1	0	0	0				0		1	1	4		2011-2012	20.07
31	Amman	Central	0	CVD	0																0	0	0	1	0	0	0				0		1	1	1		2013-2014	31.002
63	Irbid	North	1	CVD	0																0	0	0	1	0	0	0				0		1	1	2		2013-2014	63.022
70	Irbid	North	0	CVD	0																0	0	0	1	0	0	0				0		1	1	3	Secondary or higher	2013-2014	70.071
80	Balqa	Central	0	CVD	0																0	0	0	1	0	0	0				0		1	1	1		2013-2014	80.091
60	Amman	Central	0	CVD	0																0	0	0	1	0	0	0				0		1	1	2		2011-2012	60.043
92	Irbid	North	1	CVD	0																0	0	0	1	0	0	0				0		1	1	3	Primary	2011-2012	92.06
106	Irbid	North	1	CVD	0																0	0	0	1	0	0	0				0		1	1	1		2013-2014	106.001
79	Irbid	North	1	CVD	1	0	0	1	0	3	5	0		1	1	0			Yes	Public	1	0	0	1	1	0	0	0	1	0	0	1	0	1	3		2011-2012	79.053
80	Balqa	Central	0	CVD	0																0	0	0	1	0	0	0				0		1	1	3		2013-2014	80.051
17	Ma'an	South	0	CVD	0																0	0	0	1	0	0	0				0		1	1	3		2011-2012	17.061
79	Irbid	North	1	CVD	0																0	0	0	1	0	0	0				0		1	1	2		2011-2012	79.002
11	Amman	Central	0	CVD	0																0	0	0	1	0	0	0				0		1	1	4		2011-2012	11.063
49	Aljoun	North	0	CVD	0																0	0	0	1	0	0	0				1		1	1	1		2013-2014	49.011
18	Ma'an	South	0	CVD	0																0	0	0	1	0	0	0				1		1	1	2		2013-2014	18.06
21	Amman	Central	0	CVD	0																0	0	0	1	0	0	0				0		1	1	2	Preparatory	2013-2014	21.031
68	Irbid	North	1	CVD	0																0	0	0	1	0	0	0				0		1	1	3		2011-2012	68.01
71	Irbid	North	0	CVD	0																0	0	0	1	0	0	0				0		1	1	3	Preparatory	2011-2012	71.003
79	Irbid	North	1	CVD	0																0	0	0	1	0	0	0				0		1	0	2		2013-2014	79.02
97	Madaba	Central	1	CVD	0																0	0	0	1	0	0	0				0		1	0	3	Preparatory	2013-2014	97.07
19	Balqa	Central	0	CVD	0																0	0	0	1	0	0	0				0		1	1	4		2011-2012	19.03
36	Jarash	North	1	CVD	0																0	0	0	1	0	0	0				0		1	1	2		2011-2012	36.041
31	Amman	Central	1	CVD	0																0	0	0	1	0	0	0				0		1	1	2		2011-2012	31.041
15	Amman	Central	0	CVD	0																0	0	0	1	0	0	0				0		1	1	1		2011-2012	15.002
57	Mafraq	North	0	CVD	0																0	0	0	1	0	0	0				0		1	1	1	Primary	2013-2014	57.05
102	Irbid	North	1	CVD	0																0	0	0	1	0	0	0				0		1	1	4		2011-2012	102.031
33	Irbid	North	0	CVD	0																0	0	0	1	0	0	0				0		1	1	4		2013-2014	33.041
125	Zarqa	Central	1	CVD	1	0	0	0	1	1	4	15		1	1	0			Yes	Private	0	2	0	1	0	1	0	1	1	0	1	1	0	1	2		2013-2014	125.032
33	Irbid	North	0	CVD	0																0	0	0	1	0	0	0				0		1	1	4		2011-2012	33.04
98	Tafilah	South	0	CVD	0																0	0	0	1	0	0	0				0		1	1	1	Secondary or higher	2011-2012	98.091
52	Irbid	North	0	CVD	0																0	0	0	1	0	0	0				0		1	1	4		2013-2014	52.02
59	Amman	Central	0	CVD	0																0	0	0	1	0	0	0				1		1	1	2		2013-2014	59.041
6	Amman	Central	0	CVD	0																0	0	0	1	0	0	0				0		1	1	1		2013-2014	6.035
34	Irbid	North	1	CVD	0																0	0	0	1	0	0	0				0		1	1	1		2011-2012	34.012
33	Irbid	North	0	CVD	0																0	0	0	1	0	0	0				0		1	0	3		2013-2014	33.051
33	Irbid	North	1	CVD	0																0	0	0	1	0	0	0				0		1	1	1		2011-2012	33.06
45	Amman	Central	1	CVD	0																0	0	0	1	0	0	0				0		1	0	4		2013-2014	45.051
23	Amman	Central	0	CVD	0																0	0	0	1	0	0	0				1		1	0	1		2013-2014	23.003
26	Mafraq	North	1	CVD	1	0	0	1	0	2	5	15		1	1	0			Yes	Public	1	0	0	1	1	0	0	1	1	0	0	1	0	1	4		2013-2014	26.021
27	Mafraq	North	1	CVD	1	0	0	1	0	2	4	20		1	1	0			Yes	Private	0	2	0	1	0	1	0	1	1	0	0	1	0	1	3		2011-2012	27.061
82	Aqabah	South	0	CVD	0																0	0	0	1	0	0	0				0		1	1	2		2013-2014	82.001
87	Zarqa	Central	1	CVD	0																0	0	0	1	0	0	0				0		1	1	2		2013-2014	87.072
106	Irbid	North	1	CVD	0																0	0	0	1	0	0	0				0		1	1	2		2011-2012	106.051
71	Irbid	North	0	CVD	0																0	0	0	1	0	0	0				0		1	1	2		2011-2012	71.012
31	Amman	Central	0	CVD	0																0	0	0	1	0	0	0				0		1	1	2		2013-2014	31.032
1	Amman	Central	0	CVD	0																0	0	0	1	0	0	0				0		1	1	1		2013-2014	1.032
9	Amman	Central	1	CVD	1	0	0	1	0	6			1	0	0	2	2		No		0	0	0	0						1	0	1	0	1	1		2013-2014	9.072
3	Amman	Central	1	CVD	1	0	0	0	1	6			2	1	1	0			No		0	0	0	0					1	0	1	1	0	0	2		2013-2014	3.022
121	Amman	Central	0	CVD	0																0	0	0	1	0	0	0				0		1	1	4		2011-2012	121.002
30	Karak	South	1	CVD	0																0	0	0	1	0	0	0				0		1	1	3	None	2013-2014	30.071
10	Amman	Central	0	CVD	0																0	0	0	1	0	0	0				0		1	1	1		2013-2014	10.052
56	Mafraq	North	1	CVD	0																0	0	0	1	0	0	0				1		1	1	2		2013-2014	56.041
13	Amman	Central	0	CVD	0																0	0	0	1	0	0	0				0		1	1	1		2013-2014	13.041
38	Amman	Central	0	CVD	0																0	0	0	1	0	0	0				0		1	1	4		2013-2014	38.031
29	Zarqa	Central	1	CVD	0																0	0	0	1	0	0	0				1		1	1	2		2013-2014	29.021
71	Irbid	North	1	CVD	0																0	0	0	1	0	0	0				0		1	1	4		2011-2012	71.04
101	Irbid	North	1	CVD	0																0	0	0	1	0	0	0				0		1	1	2		2011-2012	101.002
65	Irbid	North	0	CVD	0																0	0	0	1	0	0	0				0		1	1	3		2011-2012	65.02
48	Aljoun	North	0	CVD	0																0	0	0	1	0	0	0				0		1	0	4		2011-2012	48.06
61	Balqa	Central	0	CVD	0																0	0	0	1	0	0	0				0		1	1	4		2013-2014	61.05
12	Amman	Central	1	CVD	0																0	0	0	1	0	0	0				0		1	1	4		2011-2012	12.021
46	Amman	Central	1	CVD	0																0	0	0	1	0	0	0				0		1	1	3		2013-2014	46.07
48	Aljoun	North	0	CVD	0																0	0	0	1	0	0	0				0		1	1	2		2013-2014	48.01
109	Balqa	Central	0	CVD	0																0	0	0	1	0	0	0				0		1	1	3		2013-2014	109.071
19	Balqa	Central	0	CVD	0																0	0	0	1	0	0	0				0		1	1	1		2013-2014	19.02
102	Irbid	North	0	CVD	0																0	0	0	1	0	0	0				0		1	0	2		2011-2012	102.03
107	Irbid	North	1	CVD	0																0	0	0	1	0	0	0				0		1	1	2		2013-2014	107.055
25	Amman	Central	0	CVD	0																0	0	0	1	0	0	0				0		1	1	2		2013-2014	25.061
13	Amman	Central	0	CVD	0																0	0	0	1	0	0	0				0		1	1	4	Secondary or higher	2013-2014	13.07
107	Irbid	North	1	CVD	0																0	0	0	1	0	0	0				0		1	1	1		2013-2014	107.052
79	Irbid	North	0	CVD	0																0	0	0	1	0	0	0				0		1	1	4		2011-2012	79.04
10	Amman	Central	1	CVD	0																0	0	0	1	0	0	0				0		1	1	1		2011-2012	10.091
35	Jarash	North	0	CVD	0																0	0	0	1	0	0	0				1		1	1	3		2013-2014	35.04
107	Irbid	North	0	CVD	0																0	0	0	1	0	0	0				0		1	1	2		2013-2014	107.013
34	Irbid	North	0	CVD	0																0	0	0	1	0	0	0				0		1	1	2		2013-2014	34.032
42	Amman	Central	0	CVD	0																0	0	0	1	0	0	0				0		1	1	4		2011-2012	42.002
41	Amman	Central	0	CVD	0																0	0	0	1	0	0	0				0		1	1	4		2013-2014	41.032
112	Mafraq	North	0	CVD	0																0	0	0	1	0	0	0				0		1	0	2	Primary	2011-2012	112.051
78	Irbid	North	1	CVD	1	0	0	0	1	1	5	0		1	1	0			Yes	Public	1	0	0	1	1	0	0	0	1	0	0	1	0	1	3		2013-2014	78.03
54	Irbid	North	1	CVD	0																0	0	0	1	0	0	0				0		1	1	4		2013-2014	54.004
37	Jarash	North	1	CVD	0																0	0	0	1	0	0	0				0		1	1	4		2011-2012	37.051
73	Irbid	North	1	CVD	0																0	0	0	1	0	0	0				0		1	1	4		2011-2012	73.041
54	Irbid	North	1	CVD	0																0	0	0	1	0	0	0				0		1	1	3		2011-2012	54.021
103	Irbid	North	0	CVD	0																0	0	0	1	0	0	0				0		1	1	1		2011-2012	103.03
114	Mafraq	North	1	CVD	0																0	0	0	1	0	0	0				0		1	1	1		2013-2014	114.001
51	Irbid	North	0	CVD	0																0	0	0	1	0	0	0				0		1	1	2		2011-2012	51.04
83	Zarqa	Central	1	CVD	1	0	0	1	0	2	6	25		1	1	0			Yes	Private	0	2	0	1	0	1	0	1	1	0	0	1	0	1	4		2011-2012	83.044
70	Irbid	North	0	CVD	0																0	0	0	1	0	0	0				0		1	1	3		2013-2014	70.001
121	Amman	Central	1	CVD	0																0	0	0	1	0	0	0				1		1	1	4		2011-2012	121.05
86	Zarqa	Central	0	CVD	0																0	0	0	1	0	0	0				0		1	1	3		2013-2014	86.073
24	Amman	Central	0	CVD	0																0	0	0	1	0	0	0				0		1	1	2		2013-2014	24.002
90	Zarqa	Central	0	CVD	0																0	0	0	1	0	0	0				0		1	1	1		2013-2014	90.07
12	Amman	Central	1	CVD	8																0	0	0	1	0	0	0				0		1	1	4		2011-2012	12.094
12	Amman	Central	0	CVD	0																0	0	0	1	0	0	0				0		1	1	2		2011-2012	12.093
124	Zarqa	Central	1	CVD	1	0	0	1	0	5	9	0		1	1	2	5		Yes	Charity	0	0	3	1	0	0	1	0	1	1	0	1	0	1	1		2013-2014	124.092
[truncated: 5,751 more rows]
