# Supplementary material for: Health Service Utilization among Syrian Refugees with Chronic Health Conditions in Jordan
Source: PLoS One. 2016 Apr 13;11(4):e0150088. doi: 10.1371/journal.pone.0150088 (PMC4830531; doi:10.1371/journal.pone.0150088)
Supplement: S1 Table — (XLSX) [file pone.0150088.s002.xlsx]

## Sheet: Sheet1
S1 Table. Household Characteristics by Care-Seeking for Chronic Health Conditions
		Characteristics by Care-Seeking		Comparison by care-seeking
	Sample Characteristics	Sought Care (n=1,154)	Did Not Seek Care (n=209)
	% (95 CI)	% (95 CI)	% (95 CI)	p-value
Registered with UNHCR	94.8 (92.6,96.4)	94.9 (92.5,96.5)	94.3 (89.3,97.0)	0.745
Household Head Educational Attainment (Highest Level Completed)
None	17.8 (11.2,27.1)	20.3 (12.8,30.6)	2.9 (0.4,17.5)	0.014
Primary	27.3 (19.7,36.4)	26.6 (18.5,36.6)	31.4 (17.3,50.1)
Preparatory	30.6 (21.3,41.8)	30.4 (20.0,43.3)	31.4 (14.6,55.2)
Secondary or higher	24.4 (17.1,33.6)	22.7 (15.0,32.9)	34.3 (19.0,53.8)
Socioeconomic Quartile (based on monthly expenditures)
Bottom	19.1 (15.9,22.8)	18.6 (15.3,22.5)	22 (16.0,29.5)	0.357
2nd	22.9 (19.7,26.4)	22.9 (19.7,26.4)	23 (16.1,31.6)
3rd	27.0 (23.3,31.0)	27.2 (23.3,31.5)	25.8 (18.9,34.3)
Top	31.0 (26.4,36.0)	31.3 (26.7,36.3)	29.2 (21.2,38.7)
Crowding (5+ / sleeping room)	13.2 (10.7,16.3)	12.4 (9.8,15.6)	17.7 (12.0,25.4)	0.12
Year of Arrival in Jordan
2011-2012	43.9 (39.3,48.6)	44.7 (39.8,49.7)	39.2 (30.7,48.5)	0.25
2013-2014	56.1 (51.4,60.7)	55.3 (50.3,60.2)	60.8 (51.5,69.3)
Region of Residence
North	50.6 (41.1,60.0)	53.1 (43.5,62.5)	36.4 (25.1,49.3)	0.009
Central	45.1 (35.9,54.6)	42.4 (33.3,52.0)	60.3 (47.3,72.0)
South	4.3 (1.8,9.8)	4.5 (1.9,10.4)	3.3 (0.9,11.6)
Chronic Condition
Hypertension	29.9 (28.2,31.8)	31 (29.0,33.1)	23.9 (19.4,29.2)	< 0.001
Cardiovascular Diseases	13.9 (12.4,15.7)	14 (12.4,15.9)	13.4 (9.6,18.4)
Diabetes	18.3 (16.9,19.9)	18.9 (17.2,20.7)	15.3 (11.3,20.5)
Chronic Resp. Diseases	15.6 (13.7,17.7)	16.2 (14.1,18.5)	12.4 (9.1,16.8)
Arthritis	22.2 (20.2,24.2)	19.8 (17.8,22.1)	34.9 (28.5,42.0)
