# Supplementary material for: Health Service Utilization among Syrian Refugees with Chronic Health Conditions in Jordan
Source: PLoS One. 2016 Apr 13;11(4):e0150088. doi: 10.1371/journal.pone.0150088 (PMC4830531; doi:10.1371/journal.pone.0150088)
Supplement: S2 Table — (XLSX) [file pone.0150088.s003.xlsx]

## Sheet: Sheet1
S2 Table. Care-Seeking for Chronic Health Conditions by Sector (n=1,290)
		Careseeker Characteristics by Sector
	Sample Characteristics	Public Sector (n=618)	Private Sector (n=339)	NGO/ Charity (n=190)
	% (95% CI)	% (95% CI)	% (95% CI)	% (95% CI)
Registered witth UNHCR	94.8 (92.6,96.4)	95.1 (92.6,96.9)	92.3 (87.1,95.6)	98.4(93.2,99.6)
Household Head Educational Attainment (Highest Level Completed)
None	17.8 (11.2,27.1)	28.1 (17.5,41.9)	8.8 (3.2,21.8)	10.3 (2.3,36.6)
Primary	27.3 (19.7,36.4)	20.7 (12.8,31.6)	26.3 (14.5,42.9)	51.7 (26.4,76.2)
Preparatory	30.6 (21.3,41.8)	25.6 (15.5,39.3)	47.4 (28.0,67.6)	17.2 (5.6,42.1)
Secondary or higher	24.4 (17.1,33.6)	25.6 (15.9,38.6)	17.5 (7.6,35.3)	20.7 (7.3,46.2)
Socioeconomic Quartile (based on monthly expenditures)
Bottom	19.1 (15.9,22.8)	21.8 (17.4,27.0)	13.0 (8.3,19.6)	17.4 (10.9,26.6)
2nd	22.9 (19.7,26.4)	27.0 (22.6,32.0)	17.4 (12.7,23.4)	20.0 (13.3,29.0)
3rd	27.0 (23.3,31.0)	25.6 (20.6,31.3)	30.1 (23.1,38.2)	27.4 (18.7,38.2)
Top	31.0 (26.4,36.0)	25.6 (21.2,30.5)	39.5 (31.5,48.1)	35.3 (24.5,47.7)
Crowding (5+ / sleeping room)	13.2 (10.7,16.3)	10.0 (7.2,13.9)	14.0 (9.6,20.1)	17.9 (11.0,27.9)
Year of Arrival in Jordan
2011-2012	43.9 (39.3,48.6)	46.3 (40.5,52.1)	47.5 (40.4,54.6)	34.7 (25.6,45.2)
2013-2014	56.1 (51.4,60.7)	53.7 (47.9,59.5)	52.5 (45.4,59.6)	65.3 (54.8,74.4)
Region of Residence
North	50.6 (41.1,60.0)	53.6 (43.2,63.6)	42.8 (31.6,54.8)	71.6 (57.8,82.3)
Central	45.1 (35.9,54.6)	41.1 (31.5,51.4)	52.8 (41.0,64.3)	26.3 (16.1,39.9)
South	4.3 (1.8,9.8)	5.3 (2.3,12.0)	4.4 (1.7,10.8)	2.1 (0.4,9.6)
Chronic Condition
Hypertension	29.9 (28.2,31.8)	31.2 (28.4,34.2)	30.4 (26.6,34.4)	31.6 (26.4,37.2)
Cardiovascular disease	13.9 (12.4,15.7)	12.8 (10.6,15.3)	16.8 (13.4,20.8)	12.6 (8.9,17.6)
Diabetes	18.3 (16.9,19.9)	20.9 (18.6,23.4)	13.9 (10.8,17.6)	22.1 (18.0,26.9)
Chronic Respiratory Disease	15.6 (13.7,17.7)	17.3 (14.4,20.7)	16.8 (13.1,21.3)	11.6 (7.8,16.8)
Arthritis	22.2 (20.2,24.2)	17.8 (15.2,20.8)	22.1 (18.1,26.7)	22.1 (17.0,28.3)
* "care-seeking" defined as having sought care last time it was needed
** bold italic indicates statistically significant (p < 0.10) findings
*** italic indicates statistically significant (p < 0.05) findings
